# Supplementary material for: Deep learning of cell spatial organizations identifies clinically relevant insights in tissue images
Source: Nat Commun. 2023 Dec 11;14:7872. doi: 10.1038/s41467-023-43172-8 (PMC10713592; doi:10.1038/s41467-023-43172-8)
Supplement: Supplementary file 4 — Source Data [file 41467_2023_43172_MOESM4_ESM.xlsx]

## Sheet: Figure 3c
Figure 3c
	Eccentricity
		Number of cells	Mean	Standard Deviation	Minima	Maxima	Centre	Bounds of box	Whiskers	Percentile
										[25, 50,75]
	tumor-tumor	74424	0.00450106	0.00738772	-0.0038349	0.133731	0.00289957	(0.000278580526355654, 0.00552055798470974)	(-0.0038349004462361336, 0.013373864814639091)	[0.00027858 0.00239955 0.00552056]
	tumor-stroma	55876	0.000301958	0.000985089	-0.0025238	0.0222331	5.72437e-05	(0.0, 0.00011448735494923312)	(-0.00017112096247728914, 0.00028616117197088897)	[0.00000000e+00 3.98920932e-07 1.14487355e-04]
	tumor-lymphocyte	81723	-0.000958633	0.00436864	-0.14818	0.00562678	-3.06577e-05	(-6.131549525889568e-05, 0.0)	(-0.00015328088193200529, 9.157625027000904e-05)	[-6.13154953e-05 -6.49911769e-08 0.00000000e+00]
	stroma-stroma	10248	-9.38042e-05	0.00138098	-0.0356546	0.0067109	1.72238e-06	(-5.702381713490468e-07, 4.014996989099018e-06)	(-7.4244962888769805e-06, 1.0880632544285618e-05)	[-5.70238171e-07 0.00000000e+00 4.01499699e-06]
	stroma-lymphocyte	4101	-0.000129092	0.000968112	-0.00995558	0.00780502	-2.67834e-05	(-5.669031088473275e-05, 3.1234110338118626e-06)	(-0.0001457742037018761, 9.228949784301221e-05)	[-5.66903109e-05 -6.23067749e-08 3.12341103e-06]
	lymphocyte-lymphocyte	2785	-1.88658e-05	0.000378561	-0.0172241	0.00194926	0	(0.0, 0.0)	(0.0, 0.0)	[0. 0. 0.]
	Solidity
		Number of cells	Mean	Standard Deviation	Minima	Maxima	Centre	Bounds of box	Whiskers	Percentile
										[25, 50,75]
	tumor-tumor	74424	0.0174421	0.0256898	-0.000451089	0.437538	0.011616	(0.0012632400903385133, 0.021968815475702286)	(-0.0004510893486440182, 0.05302010849118233)	[0.00126324 0.01080056 0.02196882]
	tumor-stroma	55876	0.00187655	0.00553866	-0.000381801	0.1158	0.000403702	(0.0, 0.0008074030483840033)	(-0.0003818006080109626, 0.002016168786212802)	[0.00000000e+00 1.90452602e-05 8.07403048e-04]
	tumor-lymphocyte	81723	0.00209278	0.0076483	-0.00376377	0.248134	0.000227715	(0.0, 0.0004554305487545207)	(-0.000677041127346456, 0.0011384360259398818)	[0.00000000e+00 1.46146613e-06 4.55430549e-04]
	stroma-stroma	10248	0.00138187	0.00574246	-0.000385965	0.150434	0.000106817	(0.0, 0.00021363358973758295)	(-0.0002710603876039386, 0.0005335669848136604)	[0.00000000e+00 6.60187226e-07 2.13633590e-04]
	stroma-lymphocyte	4101	0.00396097	0.00966421	-0.000145594	0.122947	0.00171209	(7.796424483785813e-07, 0.003423400456085801)	(-0.00014559365808963776, 0.008555165491998196)	[7.79642448e-07 1.66228143e-04 3.42340046e-03]
	lymphocyte-lymphocyte	2785	0.000179406	0.00290118	-0.000250638	0.141237	0	(0.0, 0.0)	(0.0, 0.0)	[0. 0. 0.]
	Parallelism
		Number of cells	Mean	Standard Deviation	Minima	Maxima	Centre	Bounds of box	Whiskers	Percentile
										[25, 50,75]
	tumor-tumor	415044	0.00236226	0.00477176	-0.0627649	0.0977022	0.00159441	(3.490724066068651e-05, 0.0031539136543869972)	(-0.004641498439013958, 0.007832035422325134)	[3.49072407e-05 1.02625031e-03 3.15391365e-03]
	tumor-stroma	66632	0.00160411	0.00516752	-0.0430912	0.152978	0.000874072	(1.729691900820285e-08, 0.001748127513565123)	(-0.002617544261738658, 0.00437017809599638)	[1.72969190e-08 7.89174592e-05 1.74812751e-03]
	tumor-lymphocyte	95329	0.00113667	0.00610527	-0.108378	0.0893869	0.000981897	(-5.318393959896639e-05, 0.0020169776398688555)	(-0.0031561055220663548, 0.0051218974404037)	[-5.31839396e-05 3.65866472e-05 2.01697764e-03]
	stroma-stroma	192960	4.12935e-05	0.000269403	-0.00240435	0.0143151	3.71703e-07	(-7.97318246981149e-08, 8.231381372070246e-07)	(-1.433946408724296e-06, 2.176799853259581e-06)	[-7.97318247e-08 0.00000000e+00 8.23138137e-07]
	stroma-lymphocyte	160725	-2.44989e-05	0.00011105	-0.00545951	0.00193331	-1.48481e-06	(-2.969621391457622e-06, 0.0)	(-7.4235754254914355e-06, 4.452937901078258e-06)	[-2.96962139e-06 0.00000000e+00 0.00000000e+00]
	lymphocyte-lymphocyte	383642	-4.84205e-05	0.000419015	-0.012966	0.0227991	-6.97107e-07	(-1.3942132852662326e-06, 0.0)	(-3.485020670268568e-06, 2.0909521936118836e-06)	[-1.39421329e-06 0.00000000e+00 0.00000000e+00]
	Closeness
		Number of cells	Mean	Standard Deviation	Minima	Maxima	Centre	Bounds of box	Whiskers	Percentile
										[25, 50,75]
	tumor-tumor	415044	-0.000767354	0.00142303	-0.0364495	0.012599	-0.000519225	(-0.0010118830250576138, -2.6566888664092403e-05)	(-0.002489817561581731, 0.0014512710040435195)	[-1.01188303e-03 -3.76549404e-04 -2.65668887e-05]
	tumor-stroma	66632	-0.000431027	0.00129755	-0.0501676	0.0073599	-0.00019364	(-0.0003871486769639887, -1.3156945755099514e-07)	(-0.0009674396133050323, 0.0005793955060653389)	[-3.87148677e-04 -2.48443384e-05 -1.31569458e-07]
	tumor-lymphocyte	95329	-0.000231961	0.00070779	-0.0173758	0.0110863	-0.000168524	(-0.00033695276943035424, -9.431008152205322e-08)	(-0.0008418737561441958, 0.0005048899911344051)	[-3.36952769e-04 -3.42361818e-05 -9.43100815e-08]
	stroma-stroma	192960	8.71742e-06	0.000103661	-0.0033339	0.00391317	2.68448e-07	(-6.5584772057647456e-09, 5.434542629245698e-07)	(-8.315462878272228e-07, 1.3681127484233002e-06)	[-6.55847721e-09 0.00000000e+00 5.43454263e-07]
	stroma-lymphocyte	160725	7.92882e-07	4.03175e-05	-0.00124092	0.00233407	-9.16842e-09	(-3.049759556006393e-08, 1.2160752405065978e-08)	(-9.441401260801285e-08, 7.61403740057176e-08)	[-3.04975956e-08 0.00000000e+00 1.21607524e-08]
	lymphocyte-lymphocyte	383642	9.01842e-06	9.57528e-05	-0.00296431	0.00497519	2.40168e-09	(0.0, 4.803353492732754e-09)	(-7.2027361852633476e-09, 1.2006950100840186e-08)	[0.00000000e+00 0.00000000e+00 4.80335349e-09]

## Sheet: Figure 4b
Figure 4b
			Time from diagnosis
		0	20	40	60	80	100	120
	Low Risk	44	39	34	28	23	14	4
	High Risk	8	7	3	3	2	1	0

## Sheet: Figure 4c
Figure 4c
	file.ID	cancer	time	truth.50	truth.24	risk_score
	EPOC premalignant trial-imaging AI study-001-1	1	50.3655	0	0	0.23832
	EPOC premalignant trial-imaging AI study-002	0	102.045	0	0	0.256501
	EPOC premalignant trial-imaging AI study-003-1	1	37.4867	1	0	0.56329
	EPOC premalignant trial-imaging AI study-004	0	41.2977	NA	0	0.153152
	EPOC premalignant trial-imaging AI study-005	1	69.191	0	0	0.224742
	EPOC premalignant trial-imaging AI study-005-1	1	123.368	0	0	0.314231
	EPOC premalignant trial-imaging AI study-008	1	98.924	0	0	0.118182
	EPOC premalignant trial-imaging AI study-009	1	98.5626	0	0	0.551472
	EPOC premalignant trial-imaging AI study-010	0	6.70226	NA	NA	0.3981
	EPOC premalignant trial-imaging AI study-012	0	101.552	0	0	0.192235
	EPOC premalignant trial-imaging AI study-012-1	1	22.768	1	1	0.537766
	EPOC premalignant trial-imaging AI study-016-1	1	20.1725	1	1	0.757409
	EPOC premalignant trial-imaging AI study-017	0	95.3758	0	0	0.201922
	EPOC premalignant trial-imaging AI study-018	0	123.072	0	0	0.461042
	EPOC premalignant trial-imaging AI study-018-1	1	1.41273	1	1	0.641955
	EPOC premalignant trial-imaging AI study-019-1	1	35.384	1	0	0.594873
	EPOC premalignant trial-imaging AI study-020	1	116.304	0	0	0.0618622
	EPOC premalignant trial-imaging AI study-021	0	5.68378	NA	NA	0.184767
	EPOC premalignant trial-imaging AI study-023	1	87.655	0	0	0.176409
	EPOC premalignant trial-imaging AI study-027	0	106.021	0	0	0.242862
	EPOC premalignant trial-imaging AI study-028	1	68.4353	0	0	0.122325
	EPOC premalignant trial-imaging AI study-033	0	58.1848	0	0	0.207013
	EPOC premalignant trial-imaging AI study-034	0	97.0185	0	0	0.165513
	EPOC premalignant trial-imaging AI study-035	1	52.8624	0	0	0.262912
	EPOC premalignant trial-imaging AI study-036	0	57.922	0	0	0.207398
	EPOC premalignant trial-imaging AI study-037	0	1.77413	NA	NA	0.111668
	EPOC premalignant trial-imaging AI study-041	0	3.48255	NA	NA	0.465458
	EPOC premalignant trial-imaging AI study-046	0	81.8727	0	0	0.153859
	EPOC premalignant trial-imaging AI study-049	1	32.4271	1	0	0.0429359
	EPOC premalignant trial-imaging AI study-056	0	125.766	0	0	0.114323
	EPOC premalignant trial-imaging AI study-057	0	120.805	0	0	0.438249
	EPOC premalignant trial-imaging AI study-065	0	75.6961	0	0	0.208966
	EPOC premalignant trial-imaging AI study-075	1	109.503	0	0	0.0919896
	EPOC premalignant trial-imaging AI study-076	1	106.513	0	0	0.155814
	EPOC premalignant trial-imaging AI study-081	1	30.7187	1	0	0.354996
	EPOC premalignant trial-imaging AI study-085	1	105.331	0	0	0.120691
	EPOC premalignant trial-imaging AI study-093	0	107.565	0	0	0.29037
	EPOC premalignant trial-imaging AI study-095	0	95.2444	0	0	0.235812
	EPOC premalignant trial-imaging AI study-100	0	85.1581	0	0	0.319307
	EPOC premalignant trial-imaging AI study-102	0	73.8234	0	0	0.524005
	EPOC premalignant trial-imaging AI study-107	0	83.4825	0	0	0.276822
	EPOC premalignant trial-imaging AI study-108	0	81.9384	0	0	0.180651
	EPOC premalignant trial-imaging AI study-117	1	32.8871	1	0	0.220649
	EPOC premalignant trial-imaging AI study-124	1	41.3963	1	0	0.441717
	EPOC premalignant trial-imaging AI study-128	0	100.008	0	0	0.347485
	EPOC premalignant trial-imaging AI study-130	0	25.692	NA	0	0.13388
	EPOC premalignant trial-imaging AI study-131	0	113.281	0	0	0.202451
	EPOC premalignant trial-imaging AI study-132	0	119.951	0	0	0.500887
	EPOC premalignant trial-imaging AI study-136	0	68.2382	0	0	0.382928
	EPOC premalignant trial-imaging AI study-137	0	71.5893	0	0	0.222107
	EPOC premalignant trial-imaging AI study-138	0	36.731	NA	0	0.36315
	EPOC premalignant trial-imaging AI study-142	1	3.0883	1	1	0.324962

## Sheet: Figure 5b
Figure 5b
			Time after Metastasis (years)
		0	1	2	3	4
	Benefitting, wo EGFR Ttx	14	7	0	0	0
	Benefitting, w+ EGFR Ttx	45	32	19	5	0
	Non-benefitting, wo EGFR Ttx	19	12	3	0	0
	Non-benefitting, w+ EGFR Ttx	44	27	9	5	0

## Sheet: Figure 5c
Figure 5c
		HR	P value	Lower confidence interval (95%)	Upper confidence interval (95%)
	W+ EGFR Ttx vs. wo EGFR Ttx	0.783577	0.637698	0.283957	2.16228
	Benefitting vs. non−benefitting	2.72077	0.109261	0.799302	9.26133
	Interaction between EGFR Ttx and benefitting	0.0859662	0.00272395	0.0172771	0.427745
	Age	1.00878	0.641867	0.972288	1.04665
	Smoking (former vs. current)	0.257948	0.125636	0.0455459	1.46088
	Smoking (never vs. current)	0.129704	0.021706	0.0226756	0.741904
	Male vs. Female	0.776811	0.493307	0.377143	1.60002
	W+ surgery vs. wo surgery	0.502185	0.161004	0.191686	1.31564
	Stage (I vs. IV.)	3.92808	0.107824	0.741254	20.8158
	Stage (II vs. IV)	3.6e-07	0.997187	0	Inf
	Stage (III vs. IV)	0.681112	0.560093	0.18717	2.47857

## Sheet: Supplementary Figure 4
Supplementary Figure 4
		TCGA dataset patch level													NLST dataset patch level
		pid	pid_actual	region_id	ground_truth	logistic regression prediction	Ceograph prediction							pid	pid_actual	region_id	ground_truth	logistic regression prediction	Ceograph prediction
	0	0	TCGA-99-7458	0	0	0.763979	0.0813628						0	0	AA00234	2	0	0.712383	0.0371391
	1	0	TCGA-99-7458	1	0	0.411156	0.0669218						1	0	AA00234	4	0	0.228734	0.0124209
	2	0	TCGA-99-7458	2	0	0.24829	0.0199264						2	0	AA00234	5	0	0.302765	0.0411342
	3	0	TCGA-99-7458	3	0	0.0143631	9.61103e-05						3	0	AA00234	6	0	0.367501	0.000764236
	4	0	TCGA-99-7458	4	0	0.646714	0.0998919						4	0	AA00234	7	0	0.374028	0.172951
	5	0	TCGA-99-7458	5	0	0.486868	0.0864408						5	0	AA00234	9	0	0.321728	0.0590992
	6	0	TCGA-99-7458	6	0	0.1952	0.0111731						6	0	AA00234	11	0	0.671081	0.364129
	7	0	TCGA-99-7458	7	0	0.702905	0.769716						7	0	AA00234	12	0	0.276607	0.034246
	8	0	TCGA-99-7458	8	0	0.307747	0.06825						8	0	AA00234	13	0	0.180335	0.0326721
	9	0	TCGA-99-7458	9	0	0.231148	0.00463037						9	0	AA00234	15	0	0.363386	0.0108791
	10	0	TCGA-99-7458	10	0	0.133702	0.000222976						10	0	AA00234	16	0	0.302285	0.00272234
	11	0	TCGA-99-7458	11	0	0.0877159	0.000108839						11	0	AA00234	17	0	0.67608	0.130717
	12	0	TCGA-99-7458	12	0	0.141848	0.0020378						12	0	AA00234	19	0	0.583747	0.0220617
	13	0	TCGA-99-7458	13	0	0.371573	0.00215952						13	0	AA00234	20	0	0.711392	0.855142
	14	0	TCGA-99-7458	14	0	0.50017	0.0143443						14	0	AA00234	23	0	0.455892	0.0187639
	15	0	TCGA-99-7458	15	0	0.261058	0.0101684						15	0	AA00234	24	0	0.853394	0.000230585
	16	0	TCGA-99-7458	16	0	0.79629	0.00173473						16	0	AA00234	25	0	0.257626	0.00991395
	17	0	TCGA-99-7458	17	0	0.1372	0.0872389						17	0	AA00234	26	0	0.0715229	0.201853
	18	0	TCGA-99-7458	18	0	0.160566	0.00848023						18	0	AA00234	27	0	0.284855	0.00325328
	19	0	TCGA-99-7458	19	0	0.0183566	9.11823e-05						19	0	AA00234	28	0	0.108863	0.00137992
	20	0	TCGA-99-7458	20	0	0.656377	0.0460658						20	0	AA00234	29	0	0.345642	0.0123896
	21	0	TCGA-99-7458	21	0	0.382421	0.0616144						21	0	AA00234	30	0	0.674384	0.262889
	22	0	TCGA-99-7458	22	0	0.471068	0.00560299						22	0	AA00234	31	0	0.765084	0.117348
	23	0	TCGA-99-7458	23	0	0.735644	0.0527143						23	0	AA00234	32	0	0.342111	8.58968e-05
	24	0	TCGA-99-7458	24	0	0.66092	0.21574						24	0	AA00234	33	0	0.349362	0.029769
	25	0	TCGA-99-7458	25	0	0.495183	0.0393046						25	0	AA00234	34	0	0.270909	0.0720437
	26	0	TCGA-99-7458	26	0	0.206711	0.000397885						26	0	AA00234	35	0	0.82494	0.0257414
	27	0	TCGA-99-7458	27	0	0.742112	0.00281608						27	0	AA00234	36	0	0.931624	0.214125
	28	0	TCGA-99-7458	28	0	0.157247	0.000391335						28	0	AA00234	37	0	0.403491	0.00094985
	29	0	TCGA-99-7458	29	0	0.354404	0.0453054						29	0	AA00234	38	0	0.544188	0.126231
	30	0	TCGA-99-7458	30	0	0.378597	0.030041						30	0	AA00234	39	0	0.603438	0.00125327
	31	0	TCGA-99-7458	31	0	0.400722	0.0198155						31	0	AA00234	42	0	0.215779	0.00328653
	32	0	TCGA-99-7458	32	0	0.620827	0.0637527						32	0	AA00234	44	0	0.231663	0.0125535
	33	0	TCGA-99-7458	33	0	0.675688	0.0713647						33	0	AA00234	45	0	0.33064	0.00717042
	34	0	TCGA-99-7458	34	0	0.681774	0.186625						34	0	AA00234	46	0	0.663657	0.00548822
	35	0	TCGA-99-7458	35	0	0.532149	0.220674						35	0	AA00234	47	0	0.267788	0.039878
	36	0	TCGA-99-7458	36	0	0.330962	0.00473747						36	0	AA00234	48	0	0.380295	0.098351
	37	0	TCGA-99-7458	37	0	0.59311	0.00697104						37	0	AA00234	49	0	0.818099	0.130922
	38	0	TCGA-99-7458	38	0	0.287023	0.0013719						38	0	AA00234	50	0	0.571105	0.107417
	39	0	TCGA-99-7458	39	0	0.202208	0.00221636						39	0	AA00234	51	0	0.503861	0.000123688
	40	0	TCGA-99-7458	40	0	0.661623	0.0491413						40	0	AA00234	53	0	0.190571	0.000482987
	41	0	TCGA-99-7458	41	0	0.54153	0.00150421						41	0	AA00234	54	0	0.188987	7.10552e-05
	42	0	TCGA-99-7458	42	0	0.173555	0.001969						42	0	AA00234	55	0	0.457329	0.0146861
	43	0	TCGA-99-7458	43	0	0.191697	0.0129628						43	0	AA00234	58	0	0.552718	0.00480125
	44	0	TCGA-99-7458	44	0	0.2481	0.00566957						44	0	AA00234	59	0	0.366769	0.00573491
	45	0	TCGA-99-7458	45	0	0.569576	0.117676						45	0	AA00234	60	0	0.273988	0.00461778
	46	0	TCGA-99-7458	46	0	0.370003	0.0322015						46	0	AA00234	61	0	0.578671	0.00123643
	47	0	TCGA-99-7458	47	0	0.671347	0.00380206						47	0	AA00234	62	0	0.383184	0.607247
	48	0	TCGA-99-7458	48	0	0.593508	0.0997836						48	0	AA00234	63	0	0.382276	2.75254e-05
	49	0	TCGA-99-7458	49	0	0.702182	0.0256464						49	0	AA00234	65	0	0.649236	0.0269005
	50	0	TCGA-99-7458	50	0	0.206151	0.0182571						50	0	AA00234	69	0	0.487384	0.24429
	51	0	TCGA-99-7458	51	0	0.167011	0.00500863						51	0	AA00234	70	0	0.665711	0.323326
	52	0	TCGA-99-7458	52	0	0.617235	0.0456725						52	0	AA00234	71	0	0.116657	0.00781432
	53	0	TCGA-99-7458	53	0	0.349344	0.00586329						53	0	AA00234	72	0	0.713504	0.676233
	54	0	TCGA-99-7458	54	0	0.274221	0.000399014						54	0	AA00234	73	0	0.585054	0.00726081
	55	0	TCGA-99-7458	55	0	0.707713	0.284046						55	0	AA00234	74	0	0.0581004	0.000218878
	56	0	TCGA-99-7458	56	0	0.538302	0.00243334						56	0	AA00234	75	0	0.689215	0.056241
	57	0	TCGA-99-7458	57	0	0.642258	0.469251						57	0	AA00234	76	0	0.338184	0.089686
	58	0	TCGA-99-7458	58	0	0.803936	0.0464813						58	0	AA00234	78	0	0.45799	0.362978
	59	0	TCGA-99-7458	59	0	0.735392	0.0144233						59	0	AA00234	80	0	0.467627	0.00195832
	60	0	TCGA-99-7458	60	0	0.38552	0.00956654						60	0	AA00234	82	0	0.509318	0.00745119
	61	0	TCGA-99-7458	61	0	0.358293	0.0102317						61	0	AA00234	83	0	0.429135	0.0363583
	62	0	TCGA-99-7458	62	0	0.380561	0.0806374						62	0	AA00234	84	0	0.263481	7.20482e-07
	63	0	TCGA-99-7458	63	0	0.26938	0.00856143						63	0	AA00234	85	0	0.45106	0.0402761
	64	0	TCGA-99-7458	64	0	0.49066	0.0696158						64	0	AA00234	88	0	0.185214	0.163117
	65	0	TCGA-99-7458	65	0	0.622073	0.403999						65	0	AA00234	89	0	0.263477	4.44889e-05
	66	0	TCGA-99-7458	66	0	0.386856	0.000964448						66	0	AA00234	90	0	0.416104	0.00198404
	67	0	TCGA-99-7458	67	0	0.150171	0.000541986						67	0	AA00234	92	0	0.538131	0.000868834
	68	0	TCGA-99-7458	68	0	0.276469	0.0107592						68	0	AA00234	93	0	0.254133	0.00144564
	69	0	TCGA-99-7458	69	0	0.469798	0.0206193						69	0	AA00234	95	0	0.141211	4.48698e-05
	70	0	TCGA-99-7458	70	0	0.393474	0.0151235						70	0	AA00234	96	0	0.213936	0.00038208
	71	0	TCGA-99-7458	71	0	0.354384	0.000748286						71	0	AA00234	97	0	0.647537	0.346579
	72	0	TCGA-99-7458	72	0	0.31556	0.00787787						72	0	AA00234	98	0	0.340672	0.302078
	73	0	TCGA-99-7458	73	0	0.48945	0.00147909						73	0	AA00234	99	0	0.203363	0.00685793
	74	0	TCGA-99-7458	74	0	0.0780857	0.00177771						74	1	AA00556	0	0	0.486904	0.518876
	75	0	TCGA-99-7458	75	0	0.677771	0.2623						75	1	AA00556	1	0	0.750714	0.0712745
	76	0	TCGA-99-7458	76	0	0.231591	0.000124376						76	1	AA00556	2	0	0.0652099	0.000756782
	77	0	TCGA-99-7458	77	0	0.592565	0.466929						77	1	AA00556	3	0	0.456348	0.258575
	78	0	TCGA-99-7458	78	0	0.576848	0.00160779						78	1	AA00556	4	0	0.262362	0.0191276
	79	0	TCGA-99-7458	79	0	0.148149	0.00177201						79	1	AA00556	5	0	0.322744	0.181832
	80	0	TCGA-99-7458	80	0	0.661958	0.465219						80	1	AA00556	6	0	0.283597	0.260188
	81	0	TCGA-99-7458	81	0	0.489265	0.000766832						81	1	AA00556	7	0	0.187694	0.00481005
	82	0	TCGA-99-7458	82	0	0.4448	0.00136604						82	1	AA00556	8	0	0.0212708	0.00172209
	83	0	TCGA-99-7458	83	0	0.10119	0.0016172						83	1	AA00556	9	0	0.288517	0.00134233
	84	0	TCGA-99-7458	84	0	0.0907482	0.000408857						84	1	AA00556	10	0	0.0586115	1.39721e-05
	85	0	TCGA-99-7458	85	0	0.549144	0.420252						85	1	AA00556	11	0	0.383672	0.297113
	86	0	TCGA-99-7458	86	0	0.550022	0.0817116						86	1	AA00556	12	0	0.465867	0.24861
	87	0	TCGA-99-7458	87	0	0.490229	0.00888214						87	1	AA00556	14	0	0.193872	0.00366835
	88	0	TCGA-99-7458	88	0	0.523855	0.0085473						88	1	AA00556	15	0	0.000431245	2.03255e-05
	89	0	TCGA-99-7458	89	0	0.688629	0.0540047						89	1	AA00556	16	0	0.288047	0.105055
	90	0	TCGA-99-7458	90	0	0.124341	0.000128966						90	1	AA00556	17	0	0.0992893	0.0245306
	91	0	TCGA-99-7458	91	0	0.881431	0.0115958						91	1	AA00556	18	0	0.541983	0.179483
	92	0	TCGA-99-7458	92	0	0.49125	0.275589						92	1	AA00556	19	0	0.637827	0.695843
	93	0	TCGA-99-7458	93	0	0.488378	0.0260807						93	1	AA00556	20	0	0.481186	0.0860614
	94	0	TCGA-99-7458	94	0	0.634644	0.0413866						94	1	AA00556	21	0	0.0546316	5.63995e-06
	95	0	TCGA-99-7458	95	0	0.326039	0.00852961						95	1	AA00556	22	0	0.417964	0.0685816
	96	0	TCGA-99-7458	96	0	0.40008	0.00848582						96	1	AA00556	23	0	0.257744	0.12931
	97	0	TCGA-99-7458	97	0	0.380251	0.0154933						97	1	AA00556	25	0	0.464871	0.0177043
	98	0	TCGA-99-7458	98	0	0.653804	0.280415						98	1	AA00556	28	0	0.114339	0.187723
	99	0	TCGA-99-7458	99	0	0.315001	0.00134937						99	1	AA00556	29	0	0.193705	0.00282714
	182	2	TCGA-53-7624	0	0	0.253345	0.355631						100	1	AA00556	30	0	0.496018	0.131681
	183	2	TCGA-53-7624	1	0	0.396321	0.155808						101	1	AA00556	31	0	0.159092	0.000555524
	184	2	TCGA-53-7624	2	0	0.104809	0.00589851						102	1	AA00556	32	0	0.251979	0.0101569
	185	2	TCGA-53-7624	3	0	0.215148	0.0502873						103	1	AA00556	33	0	0.301761	0.114247
	186	2	TCGA-53-7624	4	0	0.077587	0.00515741						104	1	AA00556	34	0	0.599003	0.066407
	187	2	TCGA-53-7624	5	0	0.456392	0.111513						105	1	AA00556	36	0	0.103694	0.00835415
	188	2	TCGA-53-7624	6	0	0.316506	0.20399						106	1	AA00556	37	0	0.168037	0.00542014
	189	2	TCGA-53-7624	7	0	0.553645	0.0545842						107	1	AA00556	38	0	0.448375	0.0186768
	190	2	TCGA-53-7624	8	0	0.480772	0.82295						108	1	AA00556	39	0	0.302958	0.0602698
	191	2	TCGA-53-7624	9	0	0.224157	0.0574785						109	1	AA00556	40	0	0.412777	0.122052
	192	2	TCGA-53-7624	10	0	0.314961	0.0816281						110	1	AA00556	41	0	0.380877	0.0555728
	193	2	TCGA-53-7624	11	0	0.59744	0.0330272						111	1	AA00556	42	0	0.545804	0.423418
	194	2	TCGA-53-7624	12	0	0.235498	0.252606						112	1	AA00556	43	0	0.504053	0.335032
	195	2	TCGA-53-7624	13	0	0.234177	0.372144						113	1	AA00556	44	0	0.140691	0.00036198
	196	2	TCGA-53-7624	14	0	0.321873	0.487262						114	1	AA00556	45	0	0.289951	0.0715974
	197	2	TCGA-53-7624	15	0	0.191383	0.0157073						115	1	AA00556	46	0	0.471182	0.242921
	198	2	TCGA-53-7624	16	0	0.502073	0.397126						116	1	AA00556	47	0	0.367524	0.0564937
	199	2	TCGA-53-7624	17	0	0.234052	0.743743						117	1	AA00556	48	0	0.32443	0.233694
	200	2	TCGA-53-7624	18	0	0.30637	0.323225						118	1	AA00556	50	0	0.339396	0.013581
	201	2	TCGA-53-7624	19	0	0.230523	0.0982561						119	1	AA00556	51	0	0.609654	0.700674
	202	2	TCGA-53-7624	20	0	0.302308	0.10821						120	1	AA00556	52	0	0.49072	0.516807
	203	2	TCGA-53-7624	21	0	0.513449	0.456061						121	1	AA00556	54	0	0.505229	0.3096
	204	2	TCGA-53-7624	22	0	0.212612	0.000990442						122	1	AA00556	55	0	0.332739	0.166646
	205	2	TCGA-53-7624	23	0	0.540426	0.119577						123	1	AA00556	56	0	0.145874	3.6336e-05
	206	2	TCGA-53-7624	24	0	0.319024	0.0541968						124	1	AA00556	57	0	0.596975	0.158756
	207	2	TCGA-53-7624	25	0	0.265239	0.0726221						125	1	AA00556	58	0	0.28216	0.0178574
	208	2	TCGA-53-7624	26	0	0.24622	0.223567						126	1	AA00556	59	0	0.0324161	0.0332321
	209	2	TCGA-53-7624	27	0	0.278704	0.171989						127	1	AA00556	61	0	0.204931	0.0210733
	210	2	TCGA-53-7624	28	0	0.231321	0.139949						128	1	AA00556	62	0	0.529623	0.143303
	211	2	TCGA-53-7624	29	0	0.372372	0.314381						129	1	AA00556	63	0	0.638089	0.262006
	212	2	TCGA-53-7624	30	0	0.132355	0.166259						130	1	AA00556	64	0	0.187247	0.0162607
	213	2	TCGA-53-7624	31	0	0.383741	0.173215						131	1	AA00556	65	0	0.0799386	0.00015671
	214	2	TCGA-53-7624	32	0	0.322839	0.0698844						132	1	AA00556	66	0	0.605915	0.0125907
	215	2	TCGA-53-7624	33	0	0.3779	0.320603						133	1	AA00556	68	0	0.446404	0.0661186
	216	2	TCGA-53-7624	34	0	0.468216	0.485333						134	1	AA00556	69	0	0.155057	0.00245458
	217	2	TCGA-53-7624	35	0	0.170908	0.0104975						135	1	AA00556	70	0	0.480468	0.687847
	218	2	TCGA-53-7624	36	0	0.383124	0.235216						136	1	AA00556	71	0	0.193905	0.0873765
	219	2	TCGA-53-7624	37	0	0.281255	0.189631						137	1	AA00556	72	0	0.204213	0.000394201
	220	2	TCGA-53-7624	38	0	0.197666	0.100999						138	1	AA00556	74	0	0.162278	0.121868
	221	2	TCGA-53-7624	39	0	0.367616	0.0350367						139	1	AA00556	75	0	0.283415	0.193975
	222	2	TCGA-53-7624	40	0	0.518509	0.287						140	1	AA00556	76	0	0.49936	0.0809758
	223	2	TCGA-53-7624	41	0	0.408307	0.128345						141	1	AA00556	77	0	0.502089	0.252855
	224	2	TCGA-53-7624	42	0	0.316155	0.0168053						142	1	AA00556	78	0	0.256232	0.126273
	225	2	TCGA-53-7624	43	0	0.348787	0.0968402						143	1	AA00556	79	0	0.146614	0.00684276
	226	2	TCGA-53-7624	44	0	0.163489	0.225359						144	1	AA00556	80	0	0.383628	0.344571
	227	2	TCGA-53-7624	45	0	0.161915	0.0435835						145	1	AA00556	81	0	0.366056	0.0141993
	228	2	TCGA-53-7624	46	0	0.253292	0.0623769						146	1	AA00556	82	0	0.0441391	0.0146276
	229	2	TCGA-53-7624	47	0	0.350928	0.433237						147	1	AA00556	83	0	0.742585	0.375372
	230	2	TCGA-53-7624	48	0	0.114176	0.0188974						148	1	AA00556	84	0	0.613624	0.415434
	231	2	TCGA-53-7624	49	0	0.346464	0.0220549						149	1	AA00556	85	0	0.228796	0.325956
	232	2	TCGA-53-7624	50	0	0.425364	0.0373717						150	1	AA00556	87	0	0.56712	0.0850199
	233	2	TCGA-53-7624	51	0	0.352543	0.0203852						151	1	AA00556	88	0	0.357687	0.0990228
	234	2	TCGA-53-7624	52	0	0.114882	0.00259						152	1	AA00556	89	0	0.0264117	0.00232203
	235	2	TCGA-53-7624	53	0	0.317474	0.334802						153	1	AA00556	90	0	0.0720448	0.00217363
	236	2	TCGA-53-7624	54	0	0.374596	0.225705						154	1	AA00556	91	0	0.100104	0.00308992
	237	2	TCGA-53-7624	55	0	0.142113	0.0159224						155	1	AA00556	92	0	0.293664	0.186758
	238	2	TCGA-53-7624	56	0	0.334644	0.34911						156	1	AA00556	93	0	0.214884	0.0442241
	239	2	TCGA-53-7624	57	0	0.161782	0.0718611						157	1	AA00556	94	0	0.205712	0.296095
	240	2	TCGA-53-7624	58	0	0.323738	0.1265						158	1	AA00556	95	0	0.279374	0.0927434
	241	2	TCGA-53-7624	59	0	0.280757	0.184528						159	1	AA00556	96	0	0.0865507	0.0582896
	242	2	TCGA-53-7624	60	0	0.212555	0.0487365						160	1	AA00556	97	0	0.174983	0.0158134
	243	2	TCGA-53-7624	61	0	0.388633	0.323756						161	1	AA00556	98	0	0.352873	0.0569128
	244	2	TCGA-53-7624	62	0	0.359924	0.510463						162	1	AA00556	99	0	0.715161	0.709632
	245	2	TCGA-53-7624	63	0	0.262773	0.210891						163	2	AA00836	3	0	0.294809	0.303518
	246	2	TCGA-53-7624	64	0	0.385177	0.0426138						164	2	AA00836	12	0	0.0556532	1.48387e-05
	247	2	TCGA-53-7624	65	0	0.281728	0.383388						165	2	AA00836	16	0	0.01136	0.000651495
	248	2	TCGA-53-7624	66	0	0.208066	0.126419						166	2	AA00836	23	0	0.796417	0.716563
	249	2	TCGA-53-7624	67	0	0.259789	0.0220527						167	2	AA00836	25	0	0.141531	0.000179267
	250	2	TCGA-53-7624	68	0	0.137819	0.0233409						168	2	AA00836	26	0	0.135407	0.0286144
	251	2	TCGA-53-7624	69	0	0.138332	0.0365057						169	2	AA00836	31	0	0.119241	0.00229536
	252	2	TCGA-53-7624	70	0	0.19199	0.2117						170	2	AA00836	32	0	0.288538	0.010623
	253	2	TCGA-53-7624	71	0	0.376604	0.0247122						171	2	AA00836	44	0	0.446575	0.156933
	254	2	TCGA-53-7624	72	0	0.310678	0.326901						172	2	AA00836	49	0	0.380967	0.0109104
	255	2	TCGA-53-7624	73	0	0.248272	0.283904						173	2	AA00836	52	0	0.460461	0.00491816
	256	2	TCGA-53-7624	74	0	0.406786	0.256503						174	2	AA00836	54	0	0.240616	0.000137455
	257	2	TCGA-53-7624	75	0	0.570968	0.412194						175	2	AA00836	57	0	0.28157	0.000130487
	258	2	TCGA-53-7624	76	0	0.419418	0.187141						176	2	AA00836	63	0	0.06892	0.00164639
	259	2	TCGA-53-7624	77	0	0.234737	0.0699302						177	2	AA00836	74	0	0.881915	0.92324
	260	2	TCGA-53-7624	78	0	0.320645	0.0513103						178	2	AA00836	75	0	0.272753	0.00289001
	261	2	TCGA-53-7624	79	0	0.361984	0.313587						179	2	AA00836	76	0	0.623106	0.00182663
	262	2	TCGA-53-7624	80	0	0.312707	0.0685838						180	2	AA00836	78	0	0.531555	0.103091
	263	2	TCGA-53-7624	81	0	0.250812	0.286345						181	2	AA00836	87	0	0.296914	0.00498313
	264	2	TCGA-53-7624	82	0	0.253502	0.213643						182	2	AA00836	88	0	0.232986	0.0488709
	265	2	TCGA-53-7624	83	0	0.318216	0.139039						183	2	AA00836	92	0	0.397172	0.1899
	266	2	TCGA-53-7624	84	0	0.446423	0.301997						184	2	AA00836	96	0	0.223221	0.250187
	267	2	TCGA-53-7624	85	0	0.116762	0.0038409						185	3	AA00465	9	0	0.390718	0.201125
	268	2	TCGA-53-7624	86	0	0.212638	0.0205067						186	3	AA00465	40	0	0.0559621	0.173782
	269	2	TCGA-53-7624	87	0	0.481607	0.547264						187	3	AA00465	42	0	0.066362	0.00263819
	270	2	TCGA-53-7624	88	0	0.242923	0.159613						188	3	AA00465	77	0	0.448483	0.00743533
	271	2	TCGA-53-7624	89	0	0.0755715	0.0238716						189	4	AA00111	1	0	0.164966	0.0538651
	272	2	TCGA-53-7624	90	0	0.106181	0.0255083						190	4	AA00111	11	0	0.668551	0.00249845
	273	2	TCGA-53-7624	91	0	0.337736	0.402716						191	4	AA00111	16	0	0.440118	0.0746204
	274	2	TCGA-53-7624	92	0	0.211029	0.212064						192	4	AA00111	20	0	0.352648	0.0452979
	275	2	TCGA-53-7624	93	0	0.246255	0.0314085						193	4	AA00111	22	0	0.0298851	0.000106475
	276	2	TCGA-53-7624	94	0	0.416968	0.14523						194	4	AA00111	24	0	0.241919	0.00604466
	277	2	TCGA-53-7624	95	0	0.262739	0.0514085						195	4	AA00111	26	0	0.246085	0.001824
	278	2	TCGA-53-7624	96	0	0.380163	0.225766						196	4	AA00111	28	0	0.138177	2.7503e-05
	279	2	TCGA-53-7624	97	0	0.136023	0.212234						197	4	AA00111	34	0	0.161044	0.00462576
	280	2	TCGA-53-7624	98	0	0.146776	0.0336474						198	4	AA00111	39	0	0.296387	0.000894248
	281	2	TCGA-53-7624	99	0	0.247427	0.17928						199	4	AA00111	43	0	0.39196	0.00109304
	451	5	TCGA-86-8668	0	0	0.284845	0.262272						200	4	AA00111	46	0	0.367184	0.000525738
	452	5	TCGA-86-8668	1	0	0.232564	0.188806						201	4	AA00111	47	0	0.0597692	1.69749e-05
	453	5	TCGA-86-8668	2	0	0.302237	0.247548						202	4	AA00111	48	0	0.222479	0.000397427
	454	5	TCGA-86-8668	3	0	0.408967	0.0802616						203	4	AA00111	49	0	0.0561804	3.27781e-06
	455	5	TCGA-86-8668	4	0	0.32768	0.141304						204	4	AA00111	50	0	0.514908	0.0567367
	456	5	TCGA-86-8668	5	0	0.316973	0.0543178						205	4	AA00111	52	0	0.78975	0.00350349
	457	5	TCGA-86-8668	6	0	0.214482	0.364321						206	4	AA00111	55	0	0.280382	0.125862
	458	5	TCGA-86-8668	7	0	0.191519	0.242						207	4	AA00111	61	0	0.196386	0.0177119
	459	5	TCGA-86-8668	8	0	0.377728	0.475672						208	4	AA00111	62	0	0.39998	0.0371074
	460	5	TCGA-86-8668	9	0	0.341764	0.0768662						209	4	AA00111	71	0	0.429403	0.00019161
	461	5	TCGA-86-8668	10	0	0.505545	0.192011						210	4	AA00111	72	0	0.0683905	0.00143696
	462	5	TCGA-86-8668	11	0	0.041579	6.23616e-05						211	4	AA00111	73	0	0.456817	2.60976e-05
	463	5	TCGA-86-8668	12	0	0.415396	0.0217271						212	4	AA00111	78	0	0.266607	0.00248961
	464	5	TCGA-86-8668	13	0	0.27061	0.457394						213	4	AA00111	81	0	0.351526	0.0301335
	465	5	TCGA-86-8668	14	0	0.36884	0.0675448						214	4	AA00111	83	0	0.134101	8.80324e-05
	466	5	TCGA-86-8668	15	0	0.287409	0.0668356						215	4	AA00111	85	0	0.601462	0.00960326
	467	5	TCGA-86-8668	16	0	0.25635	0.234698						216	4	AA00111	86	0	0.18656	7.06647e-05
	468	5	TCGA-86-8668	17	0	0.546467	0.708315						217	4	AA00111	93	0	0.459907	0.434533
	469	5	TCGA-86-8668	18	0	0.450256	0.685621						218	4	AA00111	94	0	0.413997	0.168567
	470	5	TCGA-86-8668	19	0	0.270563	0.0473302						219	4	AA00111	96	0	0.0824614	4.25071e-06
	471	5	TCGA-86-8668	20	0	0.212238	0.463173						220	5	AA00108	1	0	0.201254	0.0253944
	472	5	TCGA-86-8668	21	0	0.299104	0.00661243						221	5	AA00108	2	0	0.11038	0.00620485
	473	5	TCGA-86-8668	22	0	0.395926	0.509715						222	5	AA00108	3	0	0.00446041	2.73004e-05
	474	5	TCGA-86-8668	23	0	0.329986	0.338359						223	5	AA00108	4	0	0.0910287	0.00728918
	475	5	TCGA-86-8668	24	0	0.0801869	0.00912994						224	5	AA00108	5	0	0.0382103	0.000564391
	476	5	TCGA-86-8668	25	0	0.437949	0.427823						225	5	AA00108	6	0	0.225942	0.000106045
	477	5	TCGA-86-8668	26	0	0.160521	0.0497278						226	5	AA00108	7	0	0.117441	4.27312e-05
	478	5	TCGA-86-8668	27	0	0.294599	0.239752						227	5	AA00108	8	0	0.0317022	0.000332396
	479	5	TCGA-86-8668	28	0	0.237588	0.194081						228	5	AA00108	9	0	0.241579	0.0143891
	480	5	TCGA-86-8668	29	0	0.248093	0.35864						229	5	AA00108	10	0	0.126228	0.00356183
	481	5	TCGA-86-8668	30	0	0.174623	0.00405745						230	5	AA00108	11	0	0.0541886	0.000229519
	482	5	TCGA-86-8668	31	0	0.158052	0.0189242						231	5	AA00108	12	0	0.268875	0.000220479
	483	5	TCGA-86-8668	32	0	0.190024	0.185886						232	5	AA00108	13	0	0.0833333	0.000126513
	484	5	TCGA-86-8668	33	0	0.241084	0.0725672						233	5	AA00108	14	0	0.142804	0.00739079
	485	5	TCGA-86-8668	34	0	0.377728	0.475671						234	5	AA00108	15	0	0.0346072	0.00115254
	486	5	TCGA-86-8668	35	0	0.0151445	0.000234338						235	5	AA00108	16	0	0.119181	0.000244564
	487	5	TCGA-86-8668	36	0	0.273345	0.0879162						236	5	AA00108	17	0	0.161944	0.0100138
	488	5	TCGA-86-8668	37	0	0.347783	0.441829						237	5	AA00108	18	0	0.231012	0.0975672
	489	5	TCGA-86-8668	38	0	0.560554	0.350483						238	5	AA00108	19	0	0.264304	0.0420784
	490	5	TCGA-86-8668	39	0	0.171359	0.0405934						239	5	AA00108	20	0	0.0486631	0.000983817
	491	5	TCGA-86-8668	40	0	0.264053	0.269855						240	5	AA00108	21	0	0.0715807	0.000893912
	492	5	TCGA-86-8668	41	0	0.108155	0.200647						241	5	AA00108	22	0	0.0393685	0.00199734
	493	5	TCGA-86-8668	42	0	0.174126	0.0240335						242	5	AA00108	23	0	0.0523741	0.00070267
	494	5	TCGA-86-8668	43	0	0.171677	0.0365186						243	5	AA00108	24	0	0.394227	0.0339793
	495	5	TCGA-86-8668	44	0	0.297788	0.143789						244	5	AA00108	25	0	0.0749011	0.0165131
	496	5	TCGA-86-8668	45	0	0.0777905	0.075577						245	5	AA00108	26	0	0.467022	0.00138875
	497	5	TCGA-86-8668	46	0	0.307384	0.112646						246	5	AA00108	27	0	0.143914	0.000563311
	498	5	TCGA-86-8668	47	0	0.252842	0.301199						247	5	AA00108	28	0	0.260678	0.000444774
	499	5	TCGA-86-8668	48	0	0.296533	0.707179						248	5	AA00108	29	0	0.0598149	0.00374339
	500	5	TCGA-86-8668	49	0	0.312798	0.0918592						249	5	AA00108	30	0	0.0765458	9.04734e-05
	501	5	TCGA-86-8668	50	0	0.268207	0.148325						250	5	AA00108	31	0	0.263494	0.00374075
	502	5	TCGA-86-8668	51	0	0.114852	0.010681						251	5	AA00108	32	0	0.167645	0.00280947
	503	5	TCGA-86-8668	52	0	0.170565	0.0982098						252	5	AA00108	33	0	0.133788	0.000684041
	504	5	TCGA-86-8668	53	0	0.238632	0.0466659						253	5	AA00108	35	0	0.44273	0.0039527
	505	5	TCGA-86-8668	54	0	0.234628	0.0209987						254	5	AA00108	36	0	0.0541084	0.00079739
	506	5	TCGA-86-8668	55	0	0.264376	0.132954						255	5	AA00108	37	0	0.109495	0.0511415
	507	5	TCGA-86-8668	56	0	0.530344	0.029834						256	5	AA00108	38	0	0.0980908	0.00561415
	508	5	TCGA-86-8668	57	0	0.333987	0.0573591						257	5	AA00108	39	0	0.00963433	7.62021e-05
	509	5	TCGA-86-8668	58	0	0.171785	0.0540111						258	5	AA00108	40	0	0.101333	9.09041e-05
	510	5	TCGA-86-8668	59	0	0.388753	0.0962896						259	5	AA00108	41	0	0.0329573	0.000404841
	511	5	TCGA-86-8668	60	0	0.406857	0.490402						260	5	AA00108	42	0	0.246544	0.00101295
	512	5	TCGA-86-8668	61	0	0.310057	0.215639						261	5	AA00108	43	0	0.224266	6.47469e-05
	513	5	TCGA-86-8668	62	0	0.620971	0.395252						262	5	AA00108	44	0	0.0305456	0.000642593
	514	5	TCGA-86-8668	63	0	0.194291	0.0502804						263	5	AA00108	45	0	0.059342	0.002002
	515	5	TCGA-86-8668	64	0	0.213906	0.494677						264	5	AA00108	46	0	0.210641	0.0336327
	516	5	TCGA-86-8668	65	0	0.452035	0.0493785						265	5	AA00108	47	0	0.345181	0.229366
	517	5	TCGA-86-8668	66	0	0.34294	0.674517						266	5	AA00108	48	0	0.33584	0.0189284
	518	5	TCGA-86-8668	67	0	0.361739	0.0548245						267	5	AA00108	49	0	0.456883	0.0300565
	519	5	TCGA-86-8668	68	0	0.278585	0.138						268	5	AA00108	50	0	0.189403	0.0153064
	520	5	TCGA-86-8668	69	0	0.447452	0.335355						269	5	AA00108	51	0	0.386303	0.00384827
	521	5	TCGA-86-8668	70	0	0.361107	0.312551						270	5	AA00108	52	0	0.0789567	0.00671191
	522	5	TCGA-86-8668	71	0	0.765673	0.497732						271	5	AA00108	53	0	0.159396	0.00289004
	523	5	TCGA-86-8668	72	0	0.204111	0.324945						272	5	AA00108	54	0	0.0984548	0.000505579
	524	5	TCGA-86-8668	73	0	0.302665	0.543255						273	5	AA00108	55	0	0.0475317	0.000264749
	525	5	TCGA-86-8668	74	0	0.241211	0.293608						274	5	AA00108	56	0	0.0393396	0.00146667
	526	5	TCGA-86-8668	75	0	0.688446	0.0352347						275	5	AA00108	57	0	0.300551	0.00745396
	527	5	TCGA-86-8668	76	0	0.114347	0.0299575						276	5	AA00108	58	0	0.0218267	0.000798168
	528	5	TCGA-86-8668	77	0	0.264753	0.10004						277	5	AA00108	59	0	0.0539291	0.000461595
	529	5	TCGA-86-8668	78	0	0.536911	0.4318						278	5	AA00108	61	0	0.114908	0.00047625
	530	5	TCGA-86-8668	79	0	0.389938	0.0429822						279	5	AA00108	62	0	0.0229204	0.00245899
	531	5	TCGA-86-8668	81	0	0.0116291	8.95855e-05						280	5	AA00108	63	0	0.482513	0.00525595
	532	5	TCGA-86-8668	82	0	0.327991	0.367393						281	5	AA00108	64	0	0.300729	0.000182921
	533	5	TCGA-86-8668	83	0	0.401075	0.22541						282	5	AA00108	65	0	0.083015	0.0116355
	534	5	TCGA-86-8668	84	0	0.239035	0.136734						283	5	AA00108	66	0	0.106031	0.0055947
	535	5	TCGA-86-8668	85	0	0.302122	0.377095						284	5	AA00108	67	0	0.175028	0.00215281
	536	5	TCGA-86-8668	86	0	0.437785	0.374512						285	5	AA00108	68	0	0.130395	0.000958908
	537	5	TCGA-86-8668	87	0	0.387847	0.323349						286	5	AA00108	69	0	0.109559	0.00595724
	538	5	TCGA-86-8668	88	0	0.0795483	0.0271045						287	5	AA00108	70	0	0.107323	0.00206635
	539	5	TCGA-86-8668	89	0	0.403618	0.442826						288	5	AA00108	71	0	0.109862	0.00773204
	540	5	TCGA-86-8668	90	0	0.173979	0.292919						289	5	AA00108	72	0	0.538154	0.324826
	541	5	TCGA-86-8668	91	0	0.109999	0.0971187						290	5	AA00108	73	0	0.0656271	0.0164249
	542	5	TCGA-86-8668	92	0	0.613421	0.302249						291	5	AA00108	74	0	0.0219216	3.27916e-05
	543	5	TCGA-86-8668	93	0	0.19854	0.0301984						292	5	AA00108	75	0	0.22147	0.0273015
	544	5	TCGA-86-8668	94	0	0.413349	0.529822						293	5	AA00108	76	0	0.328624	0.0207493
	545	5	TCGA-86-8668	95	0	0.368573	0.262423						294	5	AA00108	77	0	0.0695796	0.000236695
	546	5	TCGA-86-8668	96	0	0.0965845	0.0209772						295	5	AA00108	78	0	0.788134	0.0117479
	547	5	TCGA-86-8668	97	0	0.084707	0.0103024						296	5	AA00108	79	0	0.299129	0.000289175
	548	5	TCGA-86-8668	98	0	0.312695	0.387465						297	5	AA00108	80	0	0.547504	0.0160032
	549	5	TCGA-86-8668	99	0	0.571502	0.257816						298	5	AA00108	81	0	0.396628	0.000264982
	1032	12	TCGA-69-8254	0	0	0.693092	0.423776						299	5	AA00108	82	0	0.197669	0.000355833
	1033	12	TCGA-69-8254	1	0	0.357725	0.0236379						300	5	AA00108	83	0	0.547563	0.0235256
	1034	12	TCGA-69-8254	3	0	0.445463	0.0326203						301	5	AA00108	84	0	0.0842113	0.000383369
	1035	12	TCGA-69-8254	4	0	0.305101	0.0394314						302	5	AA00108	85	0	0.201794	0.0011656
	1036	12	TCGA-69-8254	6	0	0.823111	0.187627						303	5	AA00108	86	0	0.398302	0.0199241
	1037	12	TCGA-69-8254	7	0	0.0853486	0.00675144						304	5	AA00108	88	0	0.135901	0.00993938
	1038	12	TCGA-69-8254	8	0	0.258443	0.0894697						305	5	AA00108	89	0	0.202221	0.0167736
	1039	12	TCGA-69-8254	9	0	0.937101	0.886787						306	5	AA00108	90	0	0.095573	0.00674928
	1040	12	TCGA-69-8254	11	0	0.364251	0.178376						307	5	AA00108	91	0	0.0871992	0.0451817
	1041	12	TCGA-69-8254	12	0	0.657303	0.365231						308	5	AA00108	92	0	0.118454	0.000352037
	1042	12	TCGA-69-8254	13	0	0.404928	0.0160579						309	5	AA00108	93	0	0.0814318	0.0331633
	1043	12	TCGA-69-8254	15	0	0.110883	0.0478969						310	5	AA00108	94	0	0.106407	0.00207192
	1044	12	TCGA-69-8254	16	0	0.767931	0.123992						311	5	AA00108	95	0	0.00832446	0.000475528
	1045	12	TCGA-69-8254	17	0	0.671432	0.365884						312	5	AA00108	96	0	0.0714615	0.00019711
	1046	12	TCGA-69-8254	18	0	0.852138	0.117251						313	5	AA00108	97	0	0.105362	0.00338041
	1047	12	TCGA-69-8254	19	0	0.0373063	0.000130207						314	5	AA00108	98	0	0.638986	0.0377337
	1048	12	TCGA-69-8254	21	0	0.407324	0.275301						315	5	AA00108	99	0	0.139407	0.0018999
	1049	12	TCGA-69-8254	22	0	0.835865	0.371506						316	6	AA00608	2	0	0.0272286	2.75847e-06
	1050	12	TCGA-69-8254	23	0	0.555186	0.275369						317	6	AA00608	4	0	1.92775e-05	7.99873e-08
	1051	12	TCGA-69-8254	24	0	0.636527	0.554157						318	6	AA00608	7	0	0.0106493	5.82585e-06
	1052	12	TCGA-69-8254	26	0	0.645222	0.292385						319	6	AA00608	9	0	0.200845	0.020804
	1053	12	TCGA-69-8254	27	0	0.556517	0.0205513						320	6	AA00608	29	0	0.223811	5.75191e-06
	1054	12	TCGA-69-8254	28	0	0.159639	0.134121						321	6	AA00608	41	0	0.534328	0.00012307
	1055	12	TCGA-69-8254	29	0	0.399691	0.0484722						322	6	AA00608	47	0	0.287265	0.266959
	1056	12	TCGA-69-8254	30	0	0.594073	0.0343025						323	6	AA00608	75	0	0.439844	8.80895e-05
	1057	12	TCGA-69-8254	32	0	0.528823	0.30956						324	6	AA00608	76	0	0.178838	5.95867e-05
	1058	12	TCGA-69-8254	34	0	0.461698	0.0136694						325	6	AA00608	77	0	0.0122575	2.35853e-05
	1059	12	TCGA-69-8254	35	0	0.546371	0.355345						326	6	AA00608	78	0	0.0793838	0.00124733
	1060	12	TCGA-69-8254	36	0	0.301685	0.14333						327	6	AA00608	91	0	0.567577	0.0242218
	1061	12	TCGA-69-8254	37	0	0.561938	0.396448						328	6	AA00608	93	0	0.00410956	2.33239e-08
	1062	12	TCGA-69-8254	38	0	0.930387	0.940411						329	6	AA00608	94	0	0.0127431	2.7261e-05
	1063	12	TCGA-69-8254	39	0	0.618735	0.0163524						330	6	AA00608	97	0	0.00933263	1.45248e-06
	1064	12	TCGA-69-8254	40	0	0.754092	0.197111						331	7	AA00044	0	0	0.540864	0.280329
	1065	12	TCGA-69-8254	41	0	0.541631	0.00739331						332	7	AA00044	1	0	0.49079	0.000653901
	1066	12	TCGA-69-8254	42	0	0.590921	0.331437						333	7	AA00044	2	0	0.398056	8.24212e-05
	1067	12	TCGA-69-8254	43	0	0.299776	0.00231049						334	7	AA00044	3	0	0.216986	0.00531308
	1068	12	TCGA-69-8254	44	0	0.749605	0.567143						335	7	AA00044	6	0	0.857731	0.138201
	1069	12	TCGA-69-8254	46	0	0.251826	0.0991962						336	7	AA00044	7	0	0.353886	0.1659
	1070	12	TCGA-69-8254	47	0	0.474571	0.383361						337	7	AA00044	9	0	0.550972	0.436664
	1071	12	TCGA-69-8254	48	0	0.212756	0.0223469						338	7	AA00044	10	0	0.336807	0.0162868
	1072	12	TCGA-69-8254	49	0	0.523453	0.0225228						339	7	AA00044	11	0	0.538403	0.10099
	1073	12	TCGA-69-8254	50	0	0.349259	0.00228915						340	7	AA00044	12	0	0.405423	0.00265163
	1074	12	TCGA-69-8254	51	0	0.519938	0.747623						341	7	AA00044	13	0	0.120509	0.00464558
	1075	12	TCGA-69-8254	53	0	0.473531	0.000554767						342	7	AA00044	15	0	0.112338	2.51104e-12
	1076	12	TCGA-69-8254	54	0	0.00315117	0.0012403						343	7	AA00044	16	0	0.245581	0.00289182
	1077	12	TCGA-69-8254	55	0	0.546007	0.181525						344	7	AA00044	17	0	0.574227	0.0103892
	1078	12	TCGA-69-8254	56	0	0.773111	0.201339						345	7	AA00044	18	0	0.476691	0.00222735
	1079	12	TCGA-69-8254	57	0	0.724235	0.209459						346	7	AA00044	19	0	0.493801	0.0366188
	1080	12	TCGA-69-8254	58	0	0.709943	0.0782856						347	7	AA00044	21	0	0.33755	9.27775e-05
	1081	12	TCGA-69-8254	59	0	0.632304	0.306717						348	7	AA00044	22	0	0.477289	0.215854
	1082	12	TCGA-69-8254	60	0	0.512298	0.102353						349	7	AA00044	23	0	0.197946	1.25137e-05
	1083	12	TCGA-69-8254	61	0	0.358035	0.166272						350	7	AA00044	26	0	0.303455	9.47355e-06
	1084	12	TCGA-69-8254	64	0	0.441138	0.0182523						351	7	AA00044	27	0	0.449529	0.00333631
	1085	12	TCGA-69-8254	65	0	0.628689	0.156854						352	7	AA00044	28	0	0.183687	0.000134937
	1086	12	TCGA-69-8254	66	0	0.598677	0.763512						353	7	AA00044	29	0	0.435886	0.0987481
	1087	12	TCGA-69-8254	68	0	0.364975	0.0781468						354	7	AA00044	30	0	0.042617	9.07303e-06
	1088	12	TCGA-69-8254	69	0	0.0599611	0.000269115						355	7	AA00044	32	0	0.642959	0.020933
	1089	12	TCGA-69-8254	70	0	0.119753	0.00423192						356	7	AA00044	34	0	0.183631	4.62352e-06
	1090	12	TCGA-69-8254	71	0	0.296383	0.00479434						357	7	AA00044	35	0	0.424016	0.00322029
	1091	12	TCGA-69-8254	72	0	0.0752674	0.00524729						358	7	AA00044	37	0	0.114084	0.00309056
	1092	12	TCGA-69-8254	73	0	0.730511	0.354907						359	7	AA00044	38	0	0.352663	0.000926221
	1093	12	TCGA-69-8254	74	0	0.0182416	0.000223872						360	7	AA00044	40	0	0.452019	9.94487e-05
	1094	12	TCGA-69-8254	75	0	0.606115	0.300333						361	7	AA00044	42	0	0.359607	0.020178
	1095	12	TCGA-69-8254	76	0	0.546196	0.06855						362	7	AA00044	44	0	0.219979	0.000396767
	1096	12	TCGA-69-8254	77	0	0.561968	0.0690737						363	7	AA00044	45	0	0.48731	0.0202403
	1097	12	TCGA-69-8254	78	0	0.63373	0.462589						364	7	AA00044	46	0	0.696172	0.217768
	1098	12	TCGA-69-8254	79	0	0.305549	0.0954444						365	7	AA00044	47	0	0.641431	0.263012
	1099	12	TCGA-69-8254	80	0	0.745031	0.573585						366	7	AA00044	48	0	0.321897	0.000186454
	1100	12	TCGA-69-8254	81	0	0.400888	0.0946366						367	7	AA00044	49	0	0.375647	0.0114963
	1101	12	TCGA-69-8254	82	0	0.51243	0.376044						368	7	AA00044	50	0	0.0260763	0.0368626
	1102	12	TCGA-69-8254	83	0	0.432083	0.746325						369	7	AA00044	51	0	0.538252	0.00453005
	1103	12	TCGA-69-8254	84	0	0.70323	0.127725						370	7	AA00044	54	0	0.312239	0.0114455
	1104	12	TCGA-69-8254	86	0	0.306998	0.11148						371	7	AA00044	56	0	0.0207323	0.00154993
	1105	12	TCGA-69-8254	87	0	0.368359	0.0331536						372	7	AA00044	57	0	0.409421	0.0089284
	1106	12	TCGA-69-8254	88	0	0.533109	0.0162032						373	7	AA00044	58	0	0.673512	0.0523706
	1107	12	TCGA-69-8254	89	0	0.109671	0.0348398						374	7	AA00044	59	0	0.58909	0.000311146
	1108	12	TCGA-69-8254	90	0	0.283474	0.000412436						375	7	AA00044	60	0	0.269427	0.00690169
	1109	12	TCGA-69-8254	91	0	0.627571	0.550591						376	7	AA00044	61	0	0.290705	0.000217039
	1110	12	TCGA-69-8254	92	0	0.580477	0.00551813						377	7	AA00044	62	0	0.310175	0.00736209
	1111	12	TCGA-69-8254	93	0	0.21563	0.012362						378	7	AA00044	63	0	0.261223	1.94005e-05
	1112	12	TCGA-69-8254	94	0	0.540496	0.600236						379	7	AA00044	64	0	0.232811	0.103708
	1113	12	TCGA-69-8254	95	0	0.648551	0.0441236						380	7	AA00044	65	0	0.608474	0.215118
	1114	12	TCGA-69-8254	96	0	0.0241899	0.000310993						381	7	AA00044	66	0	0.54433	0.214775
	1115	12	TCGA-69-8254	97	0	0.200822	0.00338765						382	7	AA00044	67	0	0.159902	3.50411e-05
	1116	12	TCGA-69-8254	98	0	0.555847	0.00144081						383	7	AA00044	68	0	0.253835	0.00138253
	1117	12	TCGA-69-8254	99	0	0.518653	0.0210592						384	7	AA00044	70	0	0.824026	0.00449422
	1992	23	TCGA-67-6217	0	0	0.242189	0.000321828						385	7	AA00044	71	0	0.336233	0.0157012
	1993	23	TCGA-67-6217	1	0	0.754271	0.250638						386	7	AA00044	72	0	0.429717	0.0259012
	1994	23	TCGA-67-6217	2	0	0.275956	0.00115982						387	7	AA00044	73	0	0.261976	0.0129365
	1995	23	TCGA-67-6217	3	0	0.642055	0.348339						388	7	AA00044	75	0	0.377308	0.016572
	1996	23	TCGA-67-6217	4	0	0.49484	0.0175454						389	7	AA00044	76	0	0.46576	2.2731e-06
	1997	23	TCGA-67-6217	5	0	0.0974255	0.00306766						390	7	AA00044	78	0	0.515005	0.0738154
	1998	23	TCGA-67-6217	6	0	0.724944	0.0602362						391	7	AA00044	79	0	0.125312	0.00179459
	1999	23	TCGA-67-6217	7	0	0.224922	0.227359						392	7	AA00044	80	0	0.341795	0.0384966
	2000	23	TCGA-67-6217	8	0	0.694935	0.0858638						393	7	AA00044	81	0	0.325496	0.000688229
	2001	23	TCGA-67-6217	9	0	0.713475	0.0310918						394	7	AA00044	82	0	0.173177	3.04288e-05
	2002	23	TCGA-67-6217	10	0	0.127842	0.00108754						395	7	AA00044	83	0	0.417053	0.0694222
	2003	23	TCGA-67-6217	11	0	0.167322	0.000576493						396	7	AA00044	84	0	0.515162	0.0167853
	2004	23	TCGA-67-6217	12	0	0.482714	0.36634						397	7	AA00044	87	0	0.758838	0.610697
	2005	23	TCGA-67-6217	14	0	0.0890865	0.00106773						398	7	AA00044	88	0	0.19643	0.00912356
	2006	23	TCGA-67-6217	15	0	0.194308	0.00258593						399	7	AA00044	89	0	0.0866153	0.00376425
	2007	23	TCGA-67-6217	16	0	0.353026	0.437597						400	7	AA00044	90	0	0.00864757	1.11761e-05
	2008	23	TCGA-67-6217	17	0	0.509381	0.0843219						401	7	AA00044	91	0	0.423646	0.0269411
	2009	23	TCGA-67-6217	18	0	0.50435	0.105463						402	7	AA00044	93	0	0.298533	0.00691172
	2010	23	TCGA-67-6217	19	0	0.43429	0.0286387						403	7	AA00044	94	0	0.0771622	6.18769e-05
	2011	23	TCGA-67-6217	20	0	0.448168	0.0205376						404	7	AA00044	95	0	0.417895	0.00682588
	2012	23	TCGA-67-6217	21	0	0.263165	0.0775838						405	7	AA00044	96	0	0.121927	0.0152147
	2013	23	TCGA-67-6217	22	0	0.431973	0.0090855						406	7	AA00044	97	0	0.353697	0.00525645
	2014	23	TCGA-67-6217	23	0	0.449968	0.0452854						407	7	AA00044	98	0	0.365464	0.00497292
	2015	23	TCGA-67-6217	24	0	0.21667	0.038014						408	7	AA00044	99	0	0.392897	3.93646e-06
	2016	23	TCGA-67-6217	25	0	0.722076	0.0377017						409	8	AA00999	0	0	0.0593584	0.00330461
	2017	23	TCGA-67-6217	26	0	0.35945	0.00585349						410	8	AA00999	2	0	0.0338842	0.0148059
	2018	23	TCGA-67-6217	27	0	0.523077	0.00943553						411	8	AA00999	4	0	0.308919	0.020463
	2019	23	TCGA-67-6217	28	0	0.716564	0.0411036						412	8	AA00999	5	0	0.514296	0.00440161
	2020	23	TCGA-67-6217	29	0	0.201482	0.009156						413	8	AA00999	6	0	0.537777	0.0580842
	2021	23	TCGA-67-6217	30	0	0.348866	0.0195778						414	8	AA00999	7	0	0.402552	0.0291455
	2022	23	TCGA-67-6217	31	0	0.105527	0.000947035						415	8	AA00999	8	0	0.0660334	0.0145713
	2023	23	TCGA-67-6217	32	0	0.228685	4.63267e-05						416	8	AA00999	9	0	0.263801	0.0573461
	2024	23	TCGA-67-6217	33	0	0.110741	0.000800113						417	8	AA00999	12	0	0.562225	0.0178452
	2025	23	TCGA-67-6217	34	0	0.170625	0.00315113						418	8	AA00999	13	0	0.360635	0.00895111
	2026	23	TCGA-67-6217	35	0	0.444168	0.0319384						419	8	AA00999	14	0	0.34709	0.0271264
	2027	23	TCGA-67-6217	36	0	0.0309022	0.000854978						420	8	AA00999	15	0	0.404705	0.0994182
	2028	23	TCGA-67-6217	37	0	0.23093	0.00216882						421	8	AA00999	16	0	0.149592	0.0257014
	2029	23	TCGA-67-6217	38	0	0.00718452	2.20067e-05						422	8	AA00999	18	0	0.327431	0.0267687
	2030	23	TCGA-67-6217	39	0	0.664517	0.0636252						423	8	AA00999	19	0	0.064386	0.000507687
	2031	23	TCGA-67-6217	40	0	0.00616082	0.0233732						424	8	AA00999	20	0	0.392148	0.0139256
	2032	23	TCGA-67-6217	41	0	0.566719	0.00924503						425	8	AA00999	21	0	0.0163004	0.00471255
	2033	23	TCGA-67-6217	42	0	0.310342	0.0393707						426	8	AA00999	22	0	0.142648	3.26386e-06
	2034	23	TCGA-67-6217	43	0	0.2838	0.080162						427	8	AA00999	23	0	0.081488	0.00330397
	2035	23	TCGA-67-6217	44	0	0.465166	0.079166						428	8	AA00999	24	0	0.428954	0.00465925
	2036	23	TCGA-67-6217	45	0	0.630327	0.404624						429	8	AA00999	25	0	0.515308	0.0305027
	2037	23	TCGA-67-6217	46	0	0.546545	0.0814593						430	8	AA00999	26	0	0.241835	0.0311002
	2038	23	TCGA-67-6217	47	0	0.40209	0.0563393						431	8	AA00999	28	0	0.255872	0.0915613
	2039	23	TCGA-67-6217	48	0	0.464427	0.0498743						432	8	AA00999	29	0	0.722195	0.0190291
	2040	23	TCGA-67-6217	49	0	0.137332	0.18786						433	8	AA00999	30	0	0.382207	0.00355801
	2041	23	TCGA-67-6217	50	0	0.704014	0.242667						434	8	AA00999	31	0	0.422525	0.0141828
	2042	23	TCGA-67-6217	51	0	0.368925	0.00332976						435	8	AA00999	33	0	0.406074	0.00107694
	2043	23	TCGA-67-6217	52	0	0.25535	0.0526565						436	8	AA00999	34	0	0.354697	0.0100828
	2044	23	TCGA-67-6217	53	0	0.406572	0.0548689						437	8	AA00999	35	0	0.193045	0.00790172
	2045	23	TCGA-67-6217	54	0	0.68121	0.0097424						438	8	AA00999	36	0	0.0753866	0.00216914
	2046	23	TCGA-67-6217	55	0	0.644604	0.132369						439	8	AA00999	38	0	0.250233	0.0080913
	2047	23	TCGA-67-6217	56	0	0.331415	0.000943916						440	8	AA00999	39	0	0.457639	0.203312
	2048	23	TCGA-67-6217	57	0	0.487035	0.00226388						441	8	AA00999	40	0	0.216046	0.0264362
	2049	23	TCGA-67-6217	58	0	0.366798	0.000885418						442	8	AA00999	41	0	0.230778	0.0081504
	2050	23	TCGA-67-6217	59	0	0.280851	0.00218759						443	8	AA00999	42	0	0.622788	0.101065
	2051	23	TCGA-67-6217	60	0	0.221994	0.00232695						444	8	AA00999	44	0	0.582483	0.532192
	2052	23	TCGA-67-6217	61	0	0.476723	0.00210816						445	8	AA00999	45	0	0.711484	0.0201193
	2053	23	TCGA-67-6217	62	0	0.554274	0.0026006						446	8	AA00999	46	0	0.161146	0.00959688
	2054	23	TCGA-67-6217	63	0	0.0663821	0.000108877						447	8	AA00999	47	0	0.442555	0.286953
	2055	23	TCGA-67-6217	64	0	0.48077	0.0831065						448	8	AA00999	48	0	0.411361	0.765845
	2056	23	TCGA-67-6217	65	0	0.407335	0.00927344						449	8	AA00999	50	0	0.382702	0.0997989
	2057	23	TCGA-67-6217	66	0	0.457516	0.10311						450	8	AA00999	51	0	0.259376	0.0114045
	2058	23	TCGA-67-6217	67	0	0.220259	0.0165519						451	8	AA00999	53	0	0.158217	0.00102461
	2059	23	TCGA-67-6217	68	0	0.740716	0.500237						452	8	AA00999	54	0	0.579142	0.0962106
	2060	23	TCGA-67-6217	69	0	0.27998	0.000352927						453	8	AA00999	55	0	0.214018	0.0165049
	2061	23	TCGA-67-6217	70	0	0.175051	0.00568207						454	8	AA00999	56	0	0.0355544	0.000501987
	2062	23	TCGA-67-6217	71	0	0.853816	0.350111						455	8	AA00999	57	0	0.406756	0.000602272
	2063	23	TCGA-67-6217	72	0	0.699061	0.343563						456	8	AA00999	58	0	0.470756	0.0642341
	2064	23	TCGA-67-6217	73	0	0.123763	0.000118892						457	8	AA00999	59	0	0.281423	0.00102384
	2065	23	TCGA-67-6217	74	0	0.371704	0.00335578						458	8	AA00999	60	0	0.461864	0.514967
	2066	23	TCGA-67-6217	75	0	0.433326	0.220549						459	8	AA00999	61	0	0.448714	5.96336e-05
	2067	23	TCGA-67-6217	76	0	0.192821	0.000229975						460	8	AA00999	62	0	0.283411	0.000129352
	2068	23	TCGA-67-6217	77	0	0.116158	0.00225291						461	8	AA00999	63	0	0.238211	0.00134012
	2069	23	TCGA-67-6217	78	0	0.334997	0.0200321						462	8	AA00999	64	0	0.189764	0.0946174
	2070	23	TCGA-67-6217	79	0	0.349484	0.0251351						463	8	AA00999	65	0	0.551321	0.0578206
	2071	23	TCGA-67-6217	80	0	0.322558	0.124492						464	8	AA00999	66	0	0.141689	0.0141861
	2072	23	TCGA-67-6217	81	0	0.752138	0.0328294						465	8	AA00999	67	0	0.282575	0.0792416
	2073	23	TCGA-67-6217	82	0	0.255092	0.00224787						466	8	AA00999	68	0	0.721841	0.000150885
	2074	23	TCGA-67-6217	83	0	0.45483	0.0155391						467	8	AA00999	69	0	0.546885	0.136004
	2075	23	TCGA-67-6217	84	0	0.463921	0.117813						468	8	AA00999	70	0	0.172732	0.00180946
	2076	23	TCGA-67-6217	85	0	0.0703423	0.000259268						469	8	AA00999	72	0	0.287534	0.00467852
	2077	23	TCGA-67-6217	86	0	0.381641	0.137423						470	8	AA00999	73	0	0.413364	0.329237
	2078	23	TCGA-67-6217	87	0	0.521624	0.0280952						471	8	AA00999	74	0	0.487484	0.100279
	2079	23	TCGA-67-6217	88	0	0.0592146	9.82321e-05						472	8	AA00999	75	0	0.0426431	0.000660864
	2080	23	TCGA-67-6217	89	0	0.184032	0.00708507						473	8	AA00999	76	0	0.297736	0.00305148
	2081	23	TCGA-67-6217	90	0	0.42626	0.00886024						474	8	AA00999	78	0	0.0800757	0.00426841
	2082	23	TCGA-67-6217	91	0	0.0794331	0.00261674						475	8	AA00999	79	0	0.43566	0.181126
	2083	23	TCGA-67-6217	92	0	0.602866	0.0146862						476	8	AA00999	80	0	0.527988	0.274514
	2084	23	TCGA-67-6217	93	0	0.587736	0.0281222						477	8	AA00999	82	0	0.0744592	0.570565
	2085	23	TCGA-67-6217	94	0	0.1529	0.000817127						478	8	AA00999	83	0	0.375823	0.210711
	2086	23	TCGA-67-6217	95	0	0.130113	0.0141879						479	8	AA00999	84	0	0.166318	0.412609
	2087	23	TCGA-67-6217	96	0	0.11605	0.0358808						480	8	AA00999	85	0	0.00148925	3.78262e-05
	2088	23	TCGA-67-6217	97	0	0.593015	0.050688						481	8	AA00999	86	0	0.201063	0.000131157
	2089	23	TCGA-67-6217	98	0	0.161204	0.000417187						482	8	AA00999	87	0	0.13357	0.000116537
	2090	23	TCGA-67-6217	99	0	0.449799	0.061286						483	8	AA00999	88	0	0.19721	0.00163727
	2176	25	TCGA-38-4628	0	0	0.655961	0.707292						484	8	AA00999	89	0	0.473156	0.0356867
	2177	25	TCGA-38-4628	1	0	0.2952	0.00259676						485	8	AA00999	90	0	0.256516	0.206977
	2178	25	TCGA-38-4628	2	0	0.754365	0.263811						486	8	AA00999	91	0	0.401474	0.429511
	2179	25	TCGA-38-4628	3	0	0.607857	0.133649						487	8	AA00999	92	0	0.336578	1.47548e-05
	2180	25	TCGA-38-4628	4	0	0.442726	0.221352						488	8	AA00999	93	0	0.401441	0.0116196
	2181	25	TCGA-38-4628	5	0	0.361574	0.573739						489	8	AA00999	94	0	0.113445	0.00102424
	2182	25	TCGA-38-4628	6	0	0.304881	0.00310157						490	8	AA00999	95	0	0.48414	6.01526e-05
	2183	25	TCGA-38-4628	7	0	0.00471769	0.000653922						491	8	AA00999	96	0	0.174603	0.384698
	2184	25	TCGA-38-4628	8	0	0.444144	0.278895						492	8	AA00999	97	0	0.243595	0.0348174
	2185	25	TCGA-38-4628	9	0	0.575886	0.319178						493	8	AA00999	99	0	0.37976	0.335711
	2186	25	TCGA-38-4628	10	0	0.470734	0.674367						494	9	AA00596	0	0	0.273036	0.00248064
	2187	25	TCGA-38-4628	11	0	0.0387283	0.00114664						495	9	AA00596	7	0	0.134703	0.00029828
	2188	25	TCGA-38-4628	12	0	0.114361	1.77031e-05						496	9	AA00596	15	0	0.392223	3.77943e-05
	2189	25	TCGA-38-4628	13	0	0.359077	0.646498						497	9	AA00596	21	0	0.117723	0.00442472
	2190	25	TCGA-38-4628	14	0	0.59335	0.235912						498	9	AA00596	35	0	0.0436315	0.000832659
	2191	25	TCGA-38-4628	15	0	0.573261	0.412746						499	9	AA00596	38	0	0.366585	0.000223478
	2192	25	TCGA-38-4628	16	0	0.766503	0.796342						500	9	AA00596	44	0	0.184144	0.0237176
	2193	25	TCGA-38-4628	17	0	0.339308	0.00193977						501	9	AA00596	49	0	0.18366	0.00497511
	2194	25	TCGA-38-4628	18	0	0.365845	0.406304						502	9	AA00596	52	0	0.721529	0.00283427
	2195	25	TCGA-38-4628	19	0	0.411717	0.126108						503	9	AA00596	65	0	0.340505	0.000746312
	2196	25	TCGA-38-4628	20	0	0.274803	0.0254018						504	9	AA00596	72	0	0.055134	0.000627952
	2197	25	TCGA-38-4628	21	0	0.715904	0.555732						505	9	AA00596	77	0	0.228986	0.000360437
	2198	25	TCGA-38-4628	22	0	0.256999	0.0223576						506	9	AA00596	78	0	0.127799	0.0143387
	2199	25	TCGA-38-4628	23	0	0.407147	0.121181						507	9	AA00596	91	0	0.0837075	0.00153233
	2200	25	TCGA-38-4628	24	0	0.360473	0.0484378						508	10	AA00026	0	0	0.194768	0.00388121
	2201	25	TCGA-38-4628	25	0	0.0339933	1.37185e-05						509	10	AA00026	1	0	0.0853889	0.139474
	2202	25	TCGA-38-4628	26	0	0.410709	0.0412006						510	10	AA00026	3	0	0.0578517	0.000822326
	2203	25	TCGA-38-4628	27	0	0.474725	0.0883958						511	10	AA00026	4	0	0.158098	0.18597
	2204	25	TCGA-38-4628	28	0	0.376243	0.134174						512	10	AA00026	5	0	0.244444	0.00584977
	2205	25	TCGA-38-4628	29	0	0.209422	0.0515239						513	10	AA00026	8	0	0.59625	0.00795525
	2206	25	TCGA-38-4628	30	0	0.501566	0.825251						514	10	AA00026	9	0	0.12245	0.0996791
	2207	25	TCGA-38-4628	31	0	0.532842	0.0915048						515	10	AA00026	14	0	0.178812	0.204802
	2208	25	TCGA-38-4628	32	0	0.204457	0.0178137						516	10	AA00026	15	0	0.240377	0.00216573
	2209	25	TCGA-38-4628	33	0	0.726074	0.356136						517	10	AA00026	16	0	0.0484619	2.21454e-06
	2210	25	TCGA-38-4628	34	0	0.586949	0.0877667						518	10	AA00026	19	0	0.0786842	0.00154279
	2211	25	TCGA-38-4628	35	0	0.359994	0.205061						519	10	AA00026	20	0	0.143712	0.0307428
	2212	25	TCGA-38-4628	36	0	0.218615	0.0158203						520	10	AA00026	22	0	0.758204	0.768768
	2213	25	TCGA-38-4628	37	0	0.356974	0.021328						521	10	AA00026	23	0	0.212436	0.0205846
	2214	25	TCGA-38-4628	38	0	0.104239	0.000719315						522	10	AA00026	24	0	0.186376	0.0035874
	2215	25	TCGA-38-4628	39	0	0.0632173	0.000137817						523	10	AA00026	25	0	0.0334593	7.20867e-05
	2216	25	TCGA-38-4628	40	0	0.301524	0.886403						524	10	AA00026	28	0	0.126939	0.00169095
	2217	25	TCGA-38-4628	41	0	0.567897	0.0691437						525	10	AA00026	29	0	0.548376	0.842321
	2218	25	TCGA-38-4628	42	0	0.296962	0.424585						526	10	AA00026	31	0	0.0791867	0.140506
	2219	25	TCGA-38-4628	43	0	0.217119	0.0157986						527	10	AA00026	33	0	0.571186	0.434926
	2220	25	TCGA-38-4628	44	0	0.225964	0.103768						528	10	AA00026	35	0	0.147161	0.22223
	2221	25	TCGA-38-4628	45	0	0.415247	0.812786						529	10	AA00026	38	0	0.390701	0.139176
	2222	25	TCGA-38-4628	46	0	0.245116	6.609e-05						530	10	AA00026	41	0	0.154339	0.210791
	2223	25	TCGA-38-4628	47	0	0.282521	0.00322605						531	10	AA00026	42	0	0.212561	0.0682708
	2224	25	TCGA-38-4628	48	0	0.415305	0.0341634						532	10	AA00026	43	0	0.0889338	0.00729404
	2225	25	TCGA-38-4628	49	0	0.444735	0.350319						533	10	AA00026	44	0	0.37188	0.0251088
	2226	25	TCGA-38-4628	50	0	0.571932	0.416146						534	10	AA00026	45	0	0.206079	0.000311875
	2227	25	TCGA-38-4628	51	0	0.484578	0.0252543						535	10	AA00026	47	0	0.176458	0.00843878
	2228	25	TCGA-38-4628	52	0	0.459379	0.00186292						536	10	AA00026	48	0	0.0245757	0.000680292
	2229	25	TCGA-38-4628	53	0	0.543778	0.0198559						537	10	AA00026	49	0	0.195612	0.000789745
	2230	25	TCGA-38-4628	54	0	0.362648	0.0913929						538	10	AA00026	53	0	0.122092	0.0187545
	2231	25	TCGA-38-4628	55	0	0.577242	0.395943						539	10	AA00026	54	0	0.069745	0.000766799
	2232	25	TCGA-38-4628	56	0	0.592209	0.652919						540	10	AA00026	56	0	0.705767	0.145596
	2233	25	TCGA-38-4628	57	0	0.173997	0.000185098						541	10	AA00026	57	0	0.873881	0.0862621
	2234	25	TCGA-38-4628	58	0	0.314066	0.51477						542	10	AA00026	58	0	0.107992	0.294535
	2235	25	TCGA-38-4628	59	0	0.289054	0.010012						543	10	AA00026	59	0	0.90051	0.408331
	2236	25	TCGA-38-4628	60	0	0.343811	0.386461						544	10	AA00026	60	0	0.781911	0.0315862
	2237	25	TCGA-38-4628	61	0	0.237618	0.478737						545	10	AA00026	61	0	0.442834	0.274599
	2238	25	TCGA-38-4628	62	0	0.099794	0.00254834						546	10	AA00026	62	0	0.0859175	0.00420378
	2239	25	TCGA-38-4628	63	0	0.366909	0.0291973						547	10	AA00026	65	0	0.262807	0.0118072
	2240	25	TCGA-38-4628	64	0	0.3312	0.0233872						548	10	AA00026	67	0	0.0184563	8.08672e-06
	2241	25	TCGA-38-4628	65	0	0.304048	0.0213444						549	10	AA00026	68	0	0.221285	0.00171665
	2242	25	TCGA-38-4628	66	0	0.307903	0.29039						550	10	AA00026	70	0	0.0470043	0.000729554
	2243	25	TCGA-38-4628	67	0	0.284287	0.0654873						551	10	AA00026	72	0	0.122004	0.00233763
	2244	25	TCGA-38-4628	68	0	0.254164	0.168494						552	10	AA00026	74	0	0.444224	0.3169
	2245	25	TCGA-38-4628	69	0	0.212014	0.335286						553	10	AA00026	75	0	0.231938	0.65581
	2246	25	TCGA-38-4628	70	0	0.514418	0.373989						554	10	AA00026	77	0	0.29743	0.0010993
	2247	25	TCGA-38-4628	71	0	0.308297	0.427244						555	10	AA00026	78	0	0.0786272	6.67979e-06
	2248	25	TCGA-38-4628	72	0	0.528732	0.603491						556	10	AA00026	79	0	0.0295098	0.00431582
	2249	25	TCGA-38-4628	73	0	0.497629	0.0729361						557	10	AA00026	80	0	0.39131	0.354797
	2250	25	TCGA-38-4628	74	0	0.0651763	0.00986049						558	10	AA00026	82	0	0.194226	0.195735
	2251	25	TCGA-38-4628	75	0	0.548554	0.146033						559	10	AA00026	83	0	0.017696	0.000208182
	2252	25	TCGA-38-4628	76	0	0.519848	0.152135						560	10	AA00026	86	0	0.168944	0.00515671
	2253	25	TCGA-38-4628	77	0	0.666357	0.674758						561	10	AA00026	87	0	0.474747	0.0714088
	2254	25	TCGA-38-4628	78	0	0.270603	0.163051						562	10	AA00026	88	0	0.24493	0.000965445
	2255	25	TCGA-38-4628	79	0	0.63685	0.333134						563	10	AA00026	89	0	0.282191	0.0049433
	2256	25	TCGA-38-4628	80	0	0.250914	0.161895						564	10	AA00026	90	0	0.110038	0.000164684
	2257	25	TCGA-38-4628	81	0	0.373437	0.293234						565	10	AA00026	91	0	0.0608607	0.0171382
	2258	25	TCGA-38-4628	82	0	0.680883	0.456225						566	10	AA00026	92	0	0.43191	0.0708044
	2259	25	TCGA-38-4628	83	0	0.657517	0.0385986						567	10	AA00026	93	0	0.385141	0.028053
	2260	25	TCGA-38-4628	84	0	0.41601	0.190184						568	10	AA00026	94	0	0.0740499	0.00425249
	2261	25	TCGA-38-4628	85	0	0.513543	0.317438						569	10	AA00026	96	0	0.0806214	0.00641493
	2262	25	TCGA-38-4628	86	0	0.354461	0.0641885						570	11	AA00785	17	0	0.339022	0.00296859
	2263	25	TCGA-38-4628	87	0	0.495352	0.261153						571	12	AA00116	0	0	0.364364	0.0011475
	2264	25	TCGA-38-4628	88	0	0.4778	0.173459						572	12	AA00116	1	0	0.429723	0.000897971
	2265	25	TCGA-38-4628	89	0	0.590103	0.283489						573	12	AA00116	2	0	0.316996	0.0141438
	2266	25	TCGA-38-4628	90	0	0.61815	0.320147						574	12	AA00116	3	0	0.45593	0.00461337
	2267	25	TCGA-38-4628	91	0	0.240566	0.0794433						575	12	AA00116	4	0	0.607497	0.196872
	2268	25	TCGA-38-4628	92	0	0.524666	0.0196048						576	12	AA00116	5	0	0.0417645	2.18729e-05
	2269	25	TCGA-38-4628	93	0	0.662317	0.696343						577	12	AA00116	6	0	0.14866	0.000676358
	2270	25	TCGA-38-4628	94	0	0.505472	0.0579505						578	12	AA00116	7	0	0.12431	0.000264221
	2271	25	TCGA-38-4628	95	0	0.463347	0.375694						579	12	AA00116	8	0	0.312927	0.059372
	2272	25	TCGA-38-4628	96	0	0.500353	0.0272933						580	12	AA00116	9	0	0.593854	0.376717
	2273	25	TCGA-38-4628	97	0	0.367451	0.098869						581	12	AA00116	10	0	0.693377	0.360945
	2274	25	TCGA-38-4628	98	0	0.357931	0.126809						582	12	AA00116	11	0	0.703978	0.25692
	2275	25	TCGA-38-4628	99	0	0.35823	0.128585						583	12	AA00116	13	0	0.23141	0.0168628
	2865	32	TCGA-44-6776	0	0	0.632776	0.0101118						584	12	AA00116	14	0	0.347274	0.00127757
	2866	32	TCGA-44-6776	1	0	0.355851	0.00100945						585	12	AA00116	15	0	0.393958	0.0226389
	2867	32	TCGA-44-6776	2	0	0.355545	0.0014252						586	12	AA00116	16	0	0.62677	0.0281165
	2868	32	TCGA-44-6776	3	0	0.297466	0.102979						587	12	AA00116	17	0	0.351581	0.0168178
	2869	32	TCGA-44-6776	4	0	0.616111	0.0427116						588	12	AA00116	18	0	0.200299	0.00291991
	2870	32	TCGA-44-6776	5	0	0.383473	6.50365e-05						589	12	AA00116	19	0	0.728099	0.0312423
	2871	32	TCGA-44-6776	6	0	0.222496	0.000569763						590	12	AA00116	21	0	0.474207	0.00135564
	2872	32	TCGA-44-6776	7	0	0.566942	0.0101158						591	12	AA00116	22	0	0.277449	0.0378892
	2873	32	TCGA-44-6776	8	0	0.108471	0.0228869						592	12	AA00116	23	0	0.328217	0.00305243
	2874	32	TCGA-44-6776	9	0	0.151669	0.00184062						593	12	AA00116	24	0	0.320613	0.00882954
	2875	32	TCGA-44-6776	10	0	0.553726	0.0327488						594	12	AA00116	25	0	0.534557	0.0355103
	2876	32	TCGA-44-6776	11	0	0.319822	0.00818939						595	12	AA00116	26	0	0.252802	0.000385866
	2877	32	TCGA-44-6776	12	0	0.531328	0.123731						596	12	AA00116	27	0	0.188371	0.000768761
	2878	32	TCGA-44-6776	13	0	0.409707	0.042775						597	12	AA00116	28	0	0.640627	0.268531
	2879	32	TCGA-44-6776	14	0	0.222207	0.000100052						598	12	AA00116	29	0	0.144298	0.000534612
	2880	32	TCGA-44-6776	15	0	0.518457	0.257884						599	12	AA00116	30	0	0.667834	0.0222808
	2881	32	TCGA-44-6776	16	0	0.00525207	4.45416e-06						600	12	AA00116	31	0	0.209014	0.00201536
	2882	32	TCGA-44-6776	17	0	0.383195	0.00568603						601	12	AA00116	32	0	0.650485	0.00107306
	2883	32	TCGA-44-6776	18	0	0.00359218	2.89997e-06						602	12	AA00116	33	0	0.260788	0.000881626
	2884	32	TCGA-44-6776	19	0	0.246597	0.000220364						603	12	AA00116	34	0	0.12511	0.0102991
	2885	32	TCGA-44-6776	20	0	0.55975	0.0737157						604	12	AA00116	35	0	0.724366	0.0675117
	2886	32	TCGA-44-6776	21	0	0.731517	0.0904466						605	12	AA00116	36	0	0.368539	0.00138423
	2887	32	TCGA-44-6776	22	0	0.123186	1.54686e-05						606	12	AA00116	37	0	0.0820603	0.00295428
	2888	32	TCGA-44-6776	23	0	0.252386	0.000302504						607	12	AA00116	39	0	0.292747	0.0265289
	2889	32	TCGA-44-6776	24	0	0.59512	0.270167						608	12	AA00116	40	0	0.447843	0.0261076
	2890	32	TCGA-44-6776	25	0	0.677799	0.00235483						609	12	AA00116	41	0	0.312354	0.0045471
	2891	32	TCGA-44-6776	26	0	0.1271	0.000695237						610	12	AA00116	42	0	0.367242	0.00276202
	2892	32	TCGA-44-6776	27	0	0.381566	0.00765103						611	12	AA00116	43	0	0.70275	0.253296
	2893	32	TCGA-44-6776	28	0	0.0366741	6.52661e-05						612	12	AA00116	44	0	0.251375	0.0202
	2894	32	TCGA-44-6776	29	0	0.488895	0.00195265						613	12	AA00116	46	0	0.552492	0.205989
	2895	32	TCGA-44-6776	30	0	0.139937	0.00549145						614	12	AA00116	47	0	0.466953	0.0290134
	2896	32	TCGA-44-6776	31	0	0.166628	0.00103193						615	12	AA00116	48	0	0.582219	0.000172828
	2897	32	TCGA-44-6776	32	0	0.0515859	0.00271068						616	12	AA00116	49	0	0.217356	0.00315073
	2898	32	TCGA-44-6776	33	0	0.411332	0.0207577						617	12	AA00116	51	0	0.0733556	0.00520024
	2899	32	TCGA-44-6776	34	0	0.314208	0.00129885						618	12	AA00116	52	0	0.445802	0.0198316
	2900	32	TCGA-44-6776	35	0	0.0426838	1.40567e-05						619	12	AA00116	53	0	0.391325	0.00073413
	2901	32	TCGA-44-6776	36	0	0.15987	0.000264969						620	12	AA00116	55	0	0.431708	0.0121464
	2902	32	TCGA-44-6776	37	0	0.506018	0.0255555						621	12	AA00116	56	0	0.357877	0.0804818
	2903	32	TCGA-44-6776	38	0	0.527832	0.0331661						622	12	AA00116	57	0	0.21893	0.0168546
	2904	32	TCGA-44-6776	39	0	0.49971	0.00286627						623	12	AA00116	58	0	0.212394	0.000922557
	2905	32	TCGA-44-6776	40	0	0.339527	0.00188643						624	12	AA00116	59	0	0.0889848	0.00114691
	2906	32	TCGA-44-6776	41	0	0.336617	0.00097621						625	12	AA00116	61	0	0.41795	0.0132702
	2907	32	TCGA-44-6776	42	0	0.626268	0.0411624						626	12	AA00116	62	0	0.875419	0.0335308
	2908	32	TCGA-44-6776	43	0	0.23834	0.0844123						627	12	AA00116	65	0	0.600521	0.0829349
	2909	32	TCGA-44-6776	44	0	0.420105	0.0156812						628	12	AA00116	66	0	0.751449	0.349767
	2910	32	TCGA-44-6776	45	0	0.53817	0.00456901						629	12	AA00116	70	0	0.60173	0.25746
	2911	32	TCGA-44-6776	46	0	0.216578	0.00066542						630	12	AA00116	71	0	0.421295	0.500428
	2912	32	TCGA-44-6776	47	0	0.62174	0.0217756						631	12	AA00116	72	0	0.344222	0.00694817
	2913	32	TCGA-44-6776	48	0	0.186868	0.00125946						632	12	AA00116	73	0	0.249183	0.00938045
	2914	32	TCGA-44-6776	49	0	0.566464	0.0450301						633	12	AA00116	74	0	0.589914	0.145147
	2915	32	TCGA-44-6776	50	0	0.625593	0.0266938						634	12	AA00116	75	0	0.563949	0.0326501
	2916	32	TCGA-44-6776	51	0	0.455527	0.0208685						635	12	AA00116	76	0	0.27911	0.0511747
	2917	32	TCGA-44-6776	52	0	0.348701	0.0019803						636	12	AA00116	77	0	0.404945	0.062604
	2918	32	TCGA-44-6776	53	0	0.0315077	0.000482966						637	12	AA00116	79	0	0.54703	0.0273408
	2919	32	TCGA-44-6776	54	0	0.176586	0.0021484						638	12	AA00116	80	0	0.166918	0.000256581
	2920	32	TCGA-44-6776	55	0	0.588533	0.329025						639	12	AA00116	81	0	0.148113	0.0558369
	2921	32	TCGA-44-6776	56	0	0.278406	3.35667e-05						640	12	AA00116	82	0	0.334249	0.13392
	2922	32	TCGA-44-6776	57	0	0.55876	0.0788917						641	12	AA00116	83	0	0.575423	0.256666
	2923	32	TCGA-44-6776	58	0	0.403748	0.0212563						642	12	AA00116	84	0	0.254141	0.0130379
	2924	32	TCGA-44-6776	59	0	0.157178	0.000469799						643	12	AA00116	85	0	0.0902171	0.00055574
	2925	32	TCGA-44-6776	60	0	0.577908	0.0642052						644	12	AA00116	86	0	0.158475	0.0107679
	2926	32	TCGA-44-6776	61	0	0.186579	0.000107534						645	12	AA00116	88	0	0.477976	0.000323767
	2927	32	TCGA-44-6776	62	0	0.174621	0.0139214						646	12	AA00116	89	0	0.107188	0.00152469
	2928	32	TCGA-44-6776	63	0	0.164132	0.00384653						647	12	AA00116	90	0	0.0334363	0.000155025
	2929	32	TCGA-44-6776	64	0	0.185823	0.000894819						648	12	AA00116	91	0	0.0193069	0.000113893
	2930	32	TCGA-44-6776	65	0	0.217314	0.00175312						649	12	AA00116	92	0	0.691281	0.00426964
	2931	32	TCGA-44-6776	66	0	0.368333	0.0274195						650	12	AA00116	93	0	0.161829	1.45955e-05
	2932	32	TCGA-44-6776	67	0	0.0694122	0.00297523						651	12	AA00116	95	0	0.67534	0.00244798
	2933	32	TCGA-44-6776	68	0	0.157654	8.24225e-05						652	12	AA00116	96	0	0.518543	4.09255e-05
	2934	32	TCGA-44-6776	69	0	0.353053	0.00324996						653	12	AA00116	97	0	0.249308	0.00252143
	2935	32	TCGA-44-6776	70	0	0.162243	7.99487e-05						654	12	AA00116	99	0	0.335454	0.0246866
	2936	32	TCGA-44-6776	71	0	0.229568	0.00107624						655	13	AA00418	0	0	0.545639	0.000630116
	2937	32	TCGA-44-6776	72	0	0.291925	0.0196199						656	13	AA00418	1	0	0.0415342	1.7944e-08
	2938	32	TCGA-44-6776	73	0	0.165415	0.00238865						657	13	AA00418	3	0	0.553682	0.00363173
	2939	32	TCGA-44-6776	74	0	0.321615	0.000699212						658	13	AA00418	4	0	0.182003	0.00418597
	2940	32	TCGA-44-6776	75	0	0.078507	0.000489821						659	13	AA00418	5	0	0.674529	0.00168383
	2941	32	TCGA-44-6776	76	0	0.0405652	5.47941e-05						660	13	AA00418	6	0	0.613382	0.000272684
	2942	32	TCGA-44-6776	77	0	0.627868	0.0111963						661	13	AA00418	7	0	0.228844	0.00086086
	2943	32	TCGA-44-6776	78	0	0.171746	0.000103735						662	13	AA00418	8	0	0.467618	0.000386471
	2944	32	TCGA-44-6776	79	0	0.221204	0.00110234						663	13	AA00418	10	0	0.0434592	4.08573e-05
	2945	32	TCGA-44-6776	80	0	0.201117	9.27024e-05						664	13	AA00418	11	0	0.500682	0.0635268
	2946	32	TCGA-44-6776	81	0	0.430765	0.0910805						665	13	AA00418	12	0	0.555052	0.013033
	2947	32	TCGA-44-6776	82	0	0.14989	0.00934753						666	13	AA00418	14	0	0.726948	0.396636
	2948	32	TCGA-44-6776	83	0	0.130457	0.000719187						667	13	AA00418	15	0	0.103221	6.11796e-05
	2949	32	TCGA-44-6776	84	0	0.536928	0.0181421						668	13	AA00418	16	0	0.572182	0.000148114
	2950	32	TCGA-44-6776	85	0	0.307337	0.0015855						669	13	AA00418	17	0	0.282548	0.00282687
	2951	32	TCGA-44-6776	86	0	0.189579	0.000238385						670	13	AA00418	18	0	0.571661	0.329988
	2952	32	TCGA-44-6776	87	0	0.637819	0.17518						671	13	AA00418	19	0	0.330162	7.03497e-06
	2953	32	TCGA-44-6776	88	0	0.172778	3.1426e-05						672	13	AA00418	20	0	0.747851	0.0125065
	2954	32	TCGA-44-6776	89	0	0.135977	0.00125029						673	13	AA00418	21	0	0.420174	0.0139501
	2955	32	TCGA-44-6776	90	0	0.237561	0.000949803						674	13	AA00418	22	0	0.63806	0.054173
	2956	32	TCGA-44-6776	91	0	0.312803	0.21741						675	13	AA00418	23	0	0.760974	0.142092
	2957	32	TCGA-44-6776	92	0	0.0797455	0.000278274						676	13	AA00418	24	0	0.197507	0.115457
	2958	32	TCGA-44-6776	93	0	0.518188	0.016304						677	13	AA00418	25	0	0.443665	4.0895e-05
	2959	32	TCGA-44-6776	94	0	0.350125	0.000465567						678	13	AA00418	27	0	0.117121	0.00091204
	2960	32	TCGA-44-6776	95	0	0.358293	0.000605363						679	13	AA00418	29	0	0.595999	0.015129
	2961	32	TCGA-44-6776	96	0	0.0947805	0.000612848						680	13	AA00418	30	0	0.286405	0.000102581
	2962	32	TCGA-44-6776	97	0	0.601649	0.127055						681	13	AA00418	31	0	0.496127	0.00214351
	2963	32	TCGA-44-6776	98	0	0.43846	0.00731774						682	13	AA00418	32	0	0.25855	5.16675e-07
	2964	32	TCGA-44-6776	99	0	0.93561	0.225419						683	13	AA00418	33	0	0.419119	3.25696e-05
	3148	35	TCGA-93-7347	2	0	0.520079	0.115962						684	13	AA00418	35	0	0.150245	1.81131e-06
	3149	35	TCGA-93-7347	3	0	0.705261	0.637312						685	13	AA00418	36	0	0.548103	0.00144636
	3150	35	TCGA-93-7347	9	0	0.923464	0.105228						686	13	AA00418	37	0	0.0580949	0.00266183
	3151	35	TCGA-93-7347	11	0	0.523954	0.0248664						687	13	AA00418	38	0	0.546276	0.00535321
	3152	35	TCGA-93-7347	15	0	0.757814	0.140993						688	13	AA00418	39	0	0.6287	0.000335083
	3153	35	TCGA-93-7347	16	0	0.830885	0.823577						689	13	AA00418	40	0	0.51181	0.00653088
	3154	35	TCGA-93-7347	17	0	0.598912	0.629803						690	13	AA00418	42	0	0.39138	0.000178079
	3155	35	TCGA-93-7347	18	0	0.770349	0.0398405						691	13	AA00418	43	0	0.442564	0.0338695
	3156	35	TCGA-93-7347	20	0	0.734373	0.70769						692	13	AA00418	44	0	0.757374	0.0120047
	3157	35	TCGA-93-7347	21	0	0.652245	0.0116916						693	13	AA00418	45	0	0.533608	0.000867566
	3158	35	TCGA-93-7347	23	0	0.592329	0.114343						694	13	AA00418	46	0	0.483449	0.0414938
	3159	35	TCGA-93-7347	25	0	0.833532	0.298252						695	13	AA00418	47	0	0.655627	2.46892e-07
	3160	35	TCGA-93-7347	26	0	0.80381	0.652899						696	13	AA00418	49	0	0.525088	2.16639e-05
	3161	35	TCGA-93-7347	27	0	0.600634	0.00185101						697	13	AA00418	51	0	0.431419	0.0150055
	3162	35	TCGA-93-7347	28	0	0.726526	0.528605						698	13	AA00418	52	0	0.344684	0.017048
	3163	35	TCGA-93-7347	29	0	0.81256	0.759449						699	13	AA00418	53	0	0.558906	0.0272661
	3164	35	TCGA-93-7347	30	0	0.896628	0.213398						700	13	AA00418	55	0	0.639932	0.000181803
	3165	35	TCGA-93-7347	31	0	0.694342	0.113025						701	13	AA00418	56	0	0.625971	1.1804e-05
	3166	35	TCGA-93-7347	32	0	0.526018	0.17553						702	13	AA00418	57	0	0.666677	0.820042
	3167	35	TCGA-93-7347	33	0	0.571108	0.0226679						703	13	AA00418	58	0	0.205433	2.23146e-06
	3168	35	TCGA-93-7347	35	0	0.357574	0.0125146						704	13	AA00418	59	0	0.0293772	2.87804e-05
	3169	35	TCGA-93-7347	36	0	0.959973	0.536697						705	13	AA00418	60	0	0.39037	0.00709193
	3170	35	TCGA-93-7347	37	0	0.664804	0.145094						706	13	AA00418	62	0	0.0226106	1.78316e-07
	3171	35	TCGA-93-7347	38	0	0.719952	0.506539						707	13	AA00418	63	0	0.26792	6.86755e-05
	3172	35	TCGA-93-7347	39	0	0.043599	0.0117024						708	13	AA00418	64	0	0.666592	0.000287972
	3173	35	TCGA-93-7347	40	0	0.4125	0.141358						709	13	AA00418	66	0	0.65907	0.00494605
	3174	35	TCGA-93-7347	41	0	0.0434323	0.0396088						710	13	AA00418	67	0	0.197703	1.80393e-05
	3175	35	TCGA-93-7347	42	0	0.549165	0.0339507						711	13	AA00418	68	0	0.488151	0.540428
	3176	35	TCGA-93-7347	43	0	0.734115	0.358813						712	13	AA00418	69	0	0.384695	0.000651592
	3177	35	TCGA-93-7347	45	0	0.815407	0.5015						713	13	AA00418	70	0	0.510257	0.0137119
	3178	35	TCGA-93-7347	47	0	0.296664	0.951634						714	13	AA00418	73	0	0.867218	0.470893
	3179	35	TCGA-93-7347	48	0	0.560403	0.135693						715	13	AA00418	75	0	0.19699	0.000313793
	3180	35	TCGA-93-7347	49	0	0.783866	0.253862						716	13	AA00418	76	0	0.242621	3.17219e-06
	3181	35	TCGA-93-7347	50	0	0.690612	0.786085						717	13	AA00418	77	0	0.675694	0.00915758
	3182	35	TCGA-93-7347	51	0	0.842339	0.522636						718	13	AA00418	78	0	0.209497	2.03545e-06
	3183	35	TCGA-93-7347	53	0	0.770787	0.46053						719	13	AA00418	79	0	0.183468	7.74932e-07
	3184	35	TCGA-93-7347	54	0	0.845709	0.817959						720	13	AA00418	82	0	0.493933	0.000143666
	3185	35	TCGA-93-7347	56	0	0.607931	0.0538043						721	13	AA00418	83	0	0.151344	6.4384e-05
	3186	35	TCGA-93-7347	57	0	0.648884	0.440539						722	13	AA00418	84	0	0.29358	0.000129002
	3187	35	TCGA-93-7347	59	0	0.776943	0.848935						723	13	AA00418	85	0	0.436808	2.62001e-05
	3188	35	TCGA-93-7347	61	0	0.217031	0.00269526						724	13	AA00418	86	0	0.000978462	4.23715e-06
	3189	35	TCGA-93-7347	62	0	0.636455	0.536917						725	13	AA00418	88	0	0.811328	0.00204795
	3190	35	TCGA-93-7347	63	0	0.67747	0.666322						726	13	AA00418	89	0	0.447079	0.0714192
	3191	35	TCGA-93-7347	66	0	0.736801	0.365827						727	13	AA00418	90	0	0.361091	0.00697785
	3192	35	TCGA-93-7347	67	0	0.851872	0.691477						728	13	AA00418	91	0	0.534423	0.000222725
	3193	35	TCGA-93-7347	74	0	0.575934	0.12956						729	13	AA00418	92	0	0.262449	0.000133364
	3194	35	TCGA-93-7347	75	0	0.274027	0.788083						730	13	AA00418	93	0	0.474268	1.06347e-05
	3195	35	TCGA-93-7347	76	0	0.692321	0.42409						731	13	AA00418	96	0	0.471259	0.00156049
	3196	35	TCGA-93-7347	78	0	0.657204	0.530865						732	13	AA00418	97	0	0.319097	0.00082766
	3197	35	TCGA-93-7347	80	0	0.744981	0.0441873						733	13	AA00418	98	0	0.440775	0.00928534
	3198	35	TCGA-93-7347	81	0	0.870705	0.5784						734	14	AA00409	0	0	0.34155	0.0354297
	3199	35	TCGA-93-7347	85	0	0.654057	0.101783						735	14	AA00409	1	0	0.28068	0.012358
	3200	35	TCGA-93-7347	91	0	0.363207	0.0862783						736	14	AA00409	2	0	0.298033	0.183128
	3201	35	TCGA-93-7347	92	0	0.620978	0.0867249						737	14	AA00409	3	0	0.208885	0.0313163
	3202	35	TCGA-93-7347	94	0	0.542221	0.345231						738	14	AA00409	4	0	0.381455	0.023116
	3203	35	TCGA-93-7347	96	0	0.746324	0.582905						739	14	AA00409	5	0	0.380045	0.129904
	3204	35	TCGA-93-7347	97	0	0.573727	0.783192						740	14	AA00409	6	0	0.160469	0.00263352
	3205	35	TCGA-93-7347	98	0	0.51391	0.320919						741	14	AA00409	7	0	0.167701	0.0104321
	3206	36	TCGA-44-3396	0	0	0.224074	0.950243						742	14	AA00409	8	0	0.0610103	0.0485448
	3207	36	TCGA-44-3396	1	0	0.149591	0.123712						743	14	AA00409	9	0	0.413165	0.320607
	3208	36	TCGA-44-3396	2	0	0.432286	0.127579						744	14	AA00409	10	0	0.101281	0.00369771
	3209	36	TCGA-44-3396	3	0	0.0851514	0.0346124						745	14	AA00409	11	0	0.117638	0.006949
	3210	36	TCGA-44-3396	4	0	0.067264	0.000364348						746	14	AA00409	12	0	0.383478	0.0373491
	3211	36	TCGA-44-3396	5	0	0.0445105	0.0157211						747	14	AA00409	13	0	0.242171	0.000601367
	3212	36	TCGA-44-3396	6	0	0.0336803	0.00106667						748	14	AA00409	15	0	0.248459	0.0429342
	3213	36	TCGA-44-3396	7	0	0.0390015	0.00038619						749	14	AA00409	16	0	0.199143	0.00759855
	3214	36	TCGA-44-3396	8	0	0.147685	0.029242						750	14	AA00409	17	0	0.298591	0.276139
	3215	36	TCGA-44-3396	9	0	0.034268	0.00346213						751	14	AA00409	18	0	0.119002	0.0137634
	3216	36	TCGA-44-3396	10	0	0.160209	0.404434						752	14	AA00409	19	0	0.221689	0.00110773
	3217	36	TCGA-44-3396	11	0	0.381449	0.583237						753	14	AA00409	20	0	0.178996	0.0483762
	3218	36	TCGA-44-3396	12	0	0.045279	0.0902157						754	14	AA00409	21	0	0.403259	0.0985024
	3219	36	TCGA-44-3396	13	0	0.210207	0.0061014						755	14	AA00409	22	0	0.0764606	1.65875e-05
	3220	36	TCGA-44-3396	14	0	0.0297461	0.000475475						756	14	AA00409	23	0	0.249285	0.0243
	3221	36	TCGA-44-3396	15	0	0.130489	0.0202505						757	14	AA00409	24	0	0.270641	0.102668
	3222	36	TCGA-44-3396	16	0	0.0861131	0.016285						758	14	AA00409	25	0	0.0933996	0.011745
	3223	36	TCGA-44-3396	17	0	0.0202812	7.84794e-05						759	14	AA00409	26	0	0.167079	0.211101
	3224	36	TCGA-44-3396	18	0	0.115083	0.0438177						760	14	AA00409	27	0	0.173784	0.0138753
	3225	36	TCGA-44-3396	19	0	0.108105	0.031694						761	14	AA00409	28	0	0.157157	0.00882515
	3226	36	TCGA-44-3396	20	0	0.0728196	0.00473672						762	14	AA00409	29	0	0.157467	0.0473974
	3227	36	TCGA-44-3396	21	0	0.0467727	0.00548321						763	14	AA00409	30	0	0.270233	0.0396051
	3228	36	TCGA-44-3396	22	0	0.0432654	0.00167535						764	14	AA00409	31	0	0.452891	0.132297
	3229	36	TCGA-44-3396	23	0	0.0725001	0.0443029						765	14	AA00409	32	0	0.336911	0.00985145
	3230	36	TCGA-44-3396	24	0	0.0123735	0.00866019						766	14	AA00409	33	0	0.521718	0.327273
	3231	36	TCGA-44-3396	25	0	0.104848	0.0562591						767	14	AA00409	34	0	0.101449	0.0035373
	3232	36	TCGA-44-3396	26	0	0.0208463	0.00243						768	14	AA00409	35	0	0.281988	0.0169409
	3233	36	TCGA-44-3396	27	0	0.0745403	0.00486382						769	14	AA00409	36	0	0.139435	0.00769808
	3234	36	TCGA-44-3396	28	0	0.0844668	0.00499611						770	14	AA00409	37	0	0.252281	0.148239
	3235	36	TCGA-44-3396	29	0	0.114304	0.961164						771	14	AA00409	38	0	0.449307	0.0387343
	3236	36	TCGA-44-3396	30	0	0.171061	0.0114353						772	14	AA00409	39	0	0.376332	0.0232327
	3237	36	TCGA-44-3396	31	0	0.0840135	0.0431991						773	14	AA00409	40	0	0.232636	0.0178905
	3238	36	TCGA-44-3396	32	0	0.0164211	0.000531132						774	14	AA00409	41	0	0.30754	0.0162486
	3239	36	TCGA-44-3396	33	0	0.138106	0.212367						775	14	AA00409	42	0	0.293863	0.0142738
	3240	36	TCGA-44-3396	34	0	0.0338035	0.000232653						776	14	AA00409	43	0	0.320086	0.077293
	3241	36	TCGA-44-3396	35	0	0.215263	0.0100867						777	14	AA00409	44	0	0.360789	0.0389705
	3242	36	TCGA-44-3396	36	0	0.137705	0.676947						778	14	AA00409	45	0	0.260687	0.109406
	3243	36	TCGA-44-3396	37	0	0.0135573	0.000118001						779	14	AA00409	46	0	0.341871	0.0202818
	3244	36	TCGA-44-3396	38	0	0.170919	0.254588						780	14	AA00409	47	0	0.256475	0.0343108
	3245	36	TCGA-44-3396	39	0	0.296482	0.0444773						781	14	AA00409	48	0	0.133445	0.120714
	3246	36	TCGA-44-3396	40	0	0.0901253	0.304108						782	14	AA00409	49	0	0.0160845	1.76867e-06
	3247	36	TCGA-44-3396	41	0	0.379857	0.0874775						783	14	AA00409	50	0	0.295761	0.0169045
	3248	36	TCGA-44-3396	42	0	0.163406	0.0463562						784	14	AA00409	51	0	0.0210679	0.000499597
	3249	36	TCGA-44-3396	43	0	0.122377	0.00241215						785	14	AA00409	52	0	0.0557025	0.00844976
	3250	36	TCGA-44-3396	44	0	0.0598749	0.625907						786	14	AA00409	53	0	0.378581	0.0974117
	3251	36	TCGA-44-3396	45	0	0.136996	0.571949						787	14	AA00409	54	0	0.210842	0.0162627
	3252	36	TCGA-44-3396	46	0	0.330773	0.934599						788	14	AA00409	55	0	0.170232	0.172138
	3253	36	TCGA-44-3396	47	0	0.109698	0.569428						789	14	AA00409	56	0	0.222387	0.0290134
	3254	36	TCGA-44-3396	48	0	0.0719962	0.416947						790	14	AA00409	57	0	0.273578	0.0209714
	3255	36	TCGA-44-3396	49	0	0.081571	0.0174458						791	14	AA00409	58	0	0.48147	0.0604275
	3256	36	TCGA-44-3396	50	0	0.134029	0.726248						792	14	AA00409	59	0	0.286189	0.0659199
	3257	36	TCGA-44-3396	51	0	0.0484146	0.00618147						793	14	AA00409	60	0	0.171882	0.00137813
	3258	36	TCGA-44-3396	52	0	0.104792	0.439916						794	14	AA00409	61	0	0.302228	0.135035
	3259	36	TCGA-44-3396	53	0	0.213474	0.205695						795	14	AA00409	62	0	0.136863	0.00324587
	3260	36	TCGA-44-3396	54	0	0.182703	0.180966						796	14	AA00409	63	0	0.297374	0.00329996
	3261	36	TCGA-44-3396	55	0	0.063817	0.270384						797	14	AA00409	64	0	0.19692	0.00847118
	3262	36	TCGA-44-3396	56	0	0.0127852	0.000335816						798	14	AA00409	65	0	0.245729	0.0496333
	3263	36	TCGA-44-3396	57	0	0.322943	0.0363837						799	14	AA00409	66	0	0.0533648	0.27107
	3264	36	TCGA-44-3396	58	0	0.156832	0.0261783						800	14	AA00409	67	0	0.532783	0.0671265
	3265	36	TCGA-44-3396	59	0	0.0640123	0.00140802						801	14	AA00409	68	0	0.248118	0.0423627
	3266	36	TCGA-44-3396	60	0	0.205409	0.617703						802	14	AA00409	69	0	0.23159	0.00203224
	3267	36	TCGA-44-3396	61	0	0.283411	0.00174814						803	14	AA00409	70	0	0.187077	0.00585204
	3268	36	TCGA-44-3396	62	0	0.042697	0.468038						804	14	AA00409	71	0	0.105545	0.271005
	3269	36	TCGA-44-3396	63	0	0.0822049	0.29651						805	14	AA00409	72	0	0.155456	0.05514
	3270	36	TCGA-44-3396	64	0	0.097934	0.0151491						806	14	AA00409	73	0	0.212105	0.0379337
	3271	36	TCGA-44-3396	65	0	0.0532083	0.000107855						807	14	AA00409	74	0	0.274757	0.0122128
	3272	36	TCGA-44-3396	66	0	0.0324848	0.0194381						808	14	AA00409	75	0	0.0298598	0.000763725
	3273	36	TCGA-44-3396	67	0	0.0221659	0.0296547						809	14	AA00409	76	0	0.037323	0.00249105
	3274	36	TCGA-44-3396	68	0	0.00701802	0.00228578						810	14	AA00409	77	0	0.239013	0.021523
	3275	36	TCGA-44-3396	69	0	0.0241789	0.00434881						811	14	AA00409	78	0	0.308352	0.0242641
	3276	36	TCGA-44-3396	70	0	0.13706	0.0861934						812	14	AA00409	79	0	0.529313	0.0190913
	3277	36	TCGA-44-3396	71	0	0.0316527	0.00316147						813	14	AA00409	80	0	0.323872	0.10352
	3278	36	TCGA-44-3396	72	0	0.0823951	0.00615315						814	14	AA00409	81	0	0.324774	0.0334373
	3279	36	TCGA-44-3396	73	0	0.110616	0.00292792						815	14	AA00409	82	0	0.281474	0.00283197
	3280	36	TCGA-44-3396	74	0	0.0771105	0.29859						816	14	AA00409	83	0	0.283231	0.085745
	3281	36	TCGA-44-3396	75	0	0.0145949	0.346557						817	14	AA00409	84	0	0.260804	0.0355275
	3282	36	TCGA-44-3396	76	0	0.0946598	0.0318077						818	14	AA00409	85	0	0.351913	0.23689
	3283	36	TCGA-44-3396	77	0	0.0840273	0.000262492						819	14	AA00409	86	0	0.375588	0.00953699
	3284	36	TCGA-44-3396	78	0	0.0404747	0.00782036						820	14	AA00409	87	0	0.233703	0.0916587
	3285	36	TCGA-44-3396	79	0	0.090184	0.0431739						821	14	AA00409	88	0	0.32093	0.0730306
	3286	36	TCGA-44-3396	80	0	0.0962942	0.0049688						822	14	AA00409	89	0	0.145538	0.00307523
	3287	36	TCGA-44-3396	81	0	0.0535186	0.129741						823	14	AA00409	91	0	0.32071	0.0532422
	3288	36	TCGA-44-3396	82	0	0.0205632	0.000747308						824	14	AA00409	92	0	0.256657	0.220042
	3289	36	TCGA-44-3396	83	0	0.0663578	0.0163843						825	14	AA00409	93	0	0.313454	0.122227
	3290	36	TCGA-44-3396	84	0	0.133091	0.0388566						826	14	AA00409	94	0	0.292553	0.00338329
	3291	36	TCGA-44-3396	85	0	0.0672257	0.0296847						827	14	AA00409	95	0	0.365376	0.0374268
	3292	36	TCGA-44-3396	86	0	0.123683	0.0291662						828	14	AA00409	96	0	0.27969	0.13034
	3293	36	TCGA-44-3396	87	0	0.212088	0.29929						829	14	AA00409	97	0	0.291636	0.0164193
	3294	36	TCGA-44-3396	88	0	0.324469	0.345408						830	14	AA00409	98	0	0.113779	0.0284476
	3295	36	TCGA-44-3396	89	0	0.0752946	0.0126086						831	14	AA00409	99	0	0.340085	0.23391
	3296	36	TCGA-44-3396	90	0	0.106369	0.0671356						832	15	AA00341	0	0	0.177583	0.880904
	3297	36	TCGA-44-3396	91	0	0.0490534	0.17313						833	15	AA00341	1	0	0.300573	0.8054
	3298	36	TCGA-44-3396	92	0	0.126895	0.006991						834	15	AA00341	2	0	0.108378	0.129058
	3299	36	TCGA-44-3396	93	0	0.176552	0.000483085						835	15	AA00341	3	0	0.0496576	0.0171954
	3300	36	TCGA-44-3396	94	0	0.0398616	9.195e-05						836	15	AA00341	4	0	0.0892939	0.0897172
	3301	36	TCGA-44-3396	95	0	0.0280772	0.00159734						837	15	AA00341	5	0	0.0430344	0.000666572
	3302	36	TCGA-44-3396	96	0	0.0215617	0.256583						838	15	AA00341	6	0	0.271758	0.249722
	3303	36	TCGA-44-3396	97	0	0.0616002	0.0580096						839	15	AA00341	7	0	0.108691	0.0100838
	3304	36	TCGA-44-3396	98	0	0.0318497	0.00039345						840	15	AA00341	8	0	0.0453221	0.132258
	3305	36	TCGA-44-3396	99	0	0.247424	0.158153						841	15	AA00341	9	0	0.046553	0.00698031
	3903	44	TCGA-95-7944	0	0	0.110904	0.022059						842	15	AA00341	10	0	0.0611269	0.0777869
	3904	44	TCGA-95-7944	1	0	0.184126	0.388997						843	15	AA00341	11	0	0.248858	0.0330523
	3905	44	TCGA-95-7944	2	0	0.0338491	0.00184973						844	15	AA00341	12	0	0.247728	0.194819
	3906	44	TCGA-95-7944	3	0	0.0932	0.0172847						845	15	AA00341	13	0	0.0885789	0.00187405
	3907	44	TCGA-95-7944	4	0	0.0664964	0.204972						846	15	AA00341	14	0	0.0293784	7.55438e-05
	3908	44	TCGA-95-7944	5	0	0.110629	0.0454128						847	15	AA00341	15	0	0.0507557	0.00731959
	3909	44	TCGA-95-7944	6	0	0.167216	0.521681						848	15	AA00341	16	0	0.0657503	0.0796927
	3910	44	TCGA-95-7944	7	0	0.0953643	0.186181						849	15	AA00341	17	0	0.0955389	0.254221
	3911	44	TCGA-95-7944	8	0	0.173637	0.290996						850	15	AA00341	18	0	0.0488311	0.0146139
	3912	44	TCGA-95-7944	9	0	0.0619753	0.116381						851	15	AA00341	19	0	0.26367	0.00727741
	3913	44	TCGA-95-7944	10	0	0.105982	0.000273551						852	15	AA00341	20	0	0.148732	0.470265
	3914	44	TCGA-95-7944	11	0	0.0385797	0.00155331						853	15	AA00341	21	0	0.038335	0.191604
	3915	44	TCGA-95-7944	12	0	0.0652854	0.00872723						854	15	AA00341	22	0	0.0434575	0.000911836
	3916	44	TCGA-95-7944	13	0	0.111157	0.0024613						855	15	AA00341	23	0	0.0765836	0.153378
	3917	44	TCGA-95-7944	14	0	0.44539	0.140733						856	15	AA00341	24	0	0.0221391	0.0415329
	3918	44	TCGA-95-7944	15	0	0.104826	0.154202						857	15	AA00341	25	0	0.134937	0.0178997
	3919	44	TCGA-95-7944	16	0	0.0643169	0.0910519						858	15	AA00341	26	0	0.0946619	0.113674
	3920	44	TCGA-95-7944	17	0	0.169961	0.169973						859	15	AA00341	27	0	0.229134	0.370506
	3921	44	TCGA-95-7944	18	0	0.123926	0.223614						860	15	AA00341	28	0	0.214547	0.284432
	3922	44	TCGA-95-7944	19	0	0.0686353	0.017648						861	15	AA00341	29	0	0.242659	0.0814273
	3923	44	TCGA-95-7944	20	0	0.136969	0.0522504						862	15	AA00341	30	0	0.0369826	0.00677354
	3924	44	TCGA-95-7944	21	0	0.113856	0.0728524						863	15	AA00341	31	0	0.0555455	0.00963865
	3925	44	TCGA-95-7944	22	0	0.124892	0.11042						864	15	AA00341	32	0	0.137058	0.332802
	3926	44	TCGA-95-7944	23	0	0.103013	0.0266171						865	15	AA00341	33	0	0.0913523	0.27754
	3927	44	TCGA-95-7944	24	0	0.14824	0.277724						866	15	AA00341	34	0	0.0872942	0.0702954
	3928	44	TCGA-95-7944	25	0	0.154871	0.0465839						867	15	AA00341	35	0	0.104055	0.0676419
	3929	44	TCGA-95-7944	26	0	0.403595	0.265477						868	15	AA00341	36	0	0.176859	0.15218
	3930	44	TCGA-95-7944	27	0	0.0561708	0.00308577						869	15	AA00341	37	0	0.109274	0.00449783
	3931	44	TCGA-95-7944	28	0	0.0607386	0.0272965						870	15	AA00341	38	0	0.130284	0.0261869
	3932	44	TCGA-95-7944	29	0	0.0698576	0.00153552						871	15	AA00341	39	0	0.0722002	0.0952919
	3933	44	TCGA-95-7944	30	0	0.120924	0.271686						872	15	AA00341	40	0	0.025557	0.0236398
	3934	44	TCGA-95-7944	31	0	0.130172	0.294968						873	15	AA00341	41	0	0.112694	0.182542
	3935	44	TCGA-95-7944	32	0	0.131624	0.10542						874	15	AA00341	42	0	0.0952716	0.00217039
	3936	44	TCGA-95-7944	33	0	0.325803	0.242489						875	15	AA00341	43	0	0.101305	0.024404
	3937	44	TCGA-95-7944	34	0	0.0296723	0.00799583						876	15	AA00341	44	0	0.0755033	0.212792
	3938	44	TCGA-95-7944	35	0	0.109306	0.0514424						877	15	AA00341	45	0	0.043329	0.000570445
	3939	44	TCGA-95-7944	36	0	0.198187	0.00252801						878	15	AA00341	46	0	0.118859	0.44632
	3940	44	TCGA-95-7944	37	0	0.329336	0.626058						879	15	AA00341	47	0	0.0565753	0.0120358
	3941	44	TCGA-95-7944	38	0	0.147383	0.0831011						880	15	AA00341	48	0	0.0642963	0.104322
	3942	44	TCGA-95-7944	39	0	0.175851	0.146337						881	15	AA00341	49	0	0.258983	0.130079
	3943	44	TCGA-95-7944	40	0	0.330556	0.189216						882	15	AA00341	50	0	0.146474	0.22617
	3944	44	TCGA-95-7944	41	0	0.130375	0.457522						883	15	AA00341	51	0	0.037215	0.0228656
	3945	44	TCGA-95-7944	42	0	0.107932	0.149628						884	15	AA00341	52	0	0.0281614	0.105722
	3946	44	TCGA-95-7944	43	0	0.0245214	9.01084e-05						885	15	AA00341	53	0	0.0506682	0.0435131
	3947	44	TCGA-95-7944	44	0	0.0908449	0.0509272						886	15	AA00341	54	0	0.276163	0.308442
	3948	44	TCGA-95-7944	45	0	0.0936674	0.0819673						887	15	AA00341	55	0	0.131127	0.0443281
	3949	44	TCGA-95-7944	46	0	0.390507	0.240603						888	15	AA00341	56	0	0.317456	0.19276
	3950	44	TCGA-95-7944	47	0	0.155477	0.632985						889	15	AA00341	57	0	0.0773387	0.0042232
	3951	44	TCGA-95-7944	48	0	0.0675702	0.142663						890	15	AA00341	58	0	0.125892	0.00445205
	3952	44	TCGA-95-7944	49	0	0.0591188	0.0731399						891	15	AA00341	59	0	0.105616	0.359723
	3953	44	TCGA-95-7944	50	0	0.302386	0.290722						892	15	AA00341	60	0	0.105568	0.0417931
	3954	44	TCGA-95-7944	51	0	0.0635166	0.000159848						893	15	AA00341	61	0	0.421943	0.973094
	3955	44	TCGA-95-7944	52	0	0.204775	0.119696						894	15	AA00341	62	0	0.0255326	0.0428266
	3956	44	TCGA-95-7944	53	0	0.219186	0.573555						895	15	AA00341	63	0	0.163847	0.142484
	3957	44	TCGA-95-7944	54	0	0.20857	0.238079						896	15	AA00341	64	0	0.0288949	0.00135442
	3958	44	TCGA-95-7944	55	0	0.0497481	0.193503						897	15	AA00341	65	0	0.217902	0.573371
	3959	44	TCGA-95-7944	56	0	0.21276	0.458075						898	15	AA00341	66	0	0.0642708	0.0245058
	3960	44	TCGA-95-7944	57	0	0.243138	0.0675976						899	15	AA00341	67	0	0.0287859	0.00346331
	3961	44	TCGA-95-7944	58	0	0.0632077	0.251711						900	15	AA00341	68	0	0.24599	0.626774
	3962	44	TCGA-95-7944	59	0	0.255409	0.0298515						901	15	AA00341	69	0	0.175157	0.0294454
	3963	44	TCGA-95-7944	60	0	0.0666439	0.0220932						902	15	AA00341	70	0	0.0577125	0.0182835
	3964	44	TCGA-95-7944	61	0	0.30913	0.364166						903	15	AA00341	71	0	0.0831642	0.116509
	3965	44	TCGA-95-7944	62	0	0.473776	0.278925						904	15	AA00341	72	0	0.284922	0.458178
	3966	44	TCGA-95-7944	63	0	0.163237	0.263415						905	15	AA00341	73	0	0.0513839	0.0274405
	3967	44	TCGA-95-7944	64	0	0.188079	0.381799						906	15	AA00341	74	0	0.0592442	0.134259
	3968	44	TCGA-95-7944	65	0	0.0936098	0.204741						907	15	AA00341	75	0	0.0834804	0.00644965
	3969	44	TCGA-95-7944	66	0	0.0412357	0.0346801						908	15	AA00341	77	0	0.0842366	0.188492
	3970	44	TCGA-95-7944	67	0	0.217206	0.722714						909	15	AA00341	78	0	0.200363	0.773558
	3971	44	TCGA-95-7944	68	0	0.0249053	0.0127681						910	15	AA00341	79	0	0.0861558	0.16723
	3972	44	TCGA-95-7944	69	0	0.166771	0.49009						911	15	AA00341	80	0	0.00903717	1.88152e-05
	3973	44	TCGA-95-7944	70	0	0.184192	0.805706						912	15	AA00341	81	0	0.211942	0.239762
	3974	44	TCGA-95-7944	71	0	0.103608	0.29143						913	15	AA00341	82	0	0.0555212	0.0727792
	3975	44	TCGA-95-7944	72	0	0.0652926	0.00373736						914	15	AA00341	83	0	0.26774	0.429967
	3976	44	TCGA-95-7944	74	0	0.229342	0.385289						915	15	AA00341	84	0	0.11304	0.065966
	3977	44	TCGA-95-7944	75	0	0.16406	0.273604						916	15	AA00341	85	0	0.0770432	0.00255636
	3978	44	TCGA-95-7944	76	0	0.0725956	0.332897						917	15	AA00341	86	0	0.033853	0.0255883
	3979	44	TCGA-95-7944	77	0	0.0746081	0.0564126						918	15	AA00341	87	0	0.0718063	0.0176992
	3980	44	TCGA-95-7944	78	0	0.176582	0.662743						919	15	AA00341	88	0	0.0560678	0.10929
	3981	44	TCGA-95-7944	79	0	0.0775252	0.0190512						920	15	AA00341	89	0	0.0705296	0.0642753
	3982	44	TCGA-95-7944	80	0	0.167468	0.251301						921	15	AA00341	90	0	0.148855	0.0085835
	3983	44	TCGA-95-7944	81	0	0.0373684	0.00598964						922	15	AA00341	91	0	0.0254412	0.000943702
	3984	44	TCGA-95-7944	82	0	0.0777825	0.613745						923	15	AA00341	92	0	0.0434235	0.124735
	3985	44	TCGA-95-7944	83	0	0.227347	0.044246						924	15	AA00341	93	0	0.166764	0.184442
	3986	44	TCGA-95-7944	84	0	0.067622	0.00134845						925	15	AA00341	94	0	0.155164	0.114221
	3987	44	TCGA-95-7944	85	0	0.184367	5.6943e-05						926	15	AA00341	95	0	0.0516742	0.058769
	3988	44	TCGA-95-7944	86	0	0.144732	0.169157						927	15	AA00341	96	0	0.00398195	0.00185292
	3989	44	TCGA-95-7944	87	0	0.133111	0.466169						928	15	AA00341	97	0	0.0235393	0.0189292
	3990	44	TCGA-95-7944	88	0	0.175148	0.246165						929	15	AA00341	98	0	0.0761744	0.534675
	3991	44	TCGA-95-7944	89	0	0.0973623	0.228818						930	15	AA00341	99	0	0.0907353	0.274008
	3992	44	TCGA-95-7944	90	0	0.243888	0.476095						931	16	AA00108	0	0	0.113463	0.0621465
	3993	44	TCGA-95-7944	91	0	0.180002	0.617122						932	16	AA00108	1	0	0.096226	4.5872e-05
	3994	44	TCGA-95-7944	92	0	0.154854	0.155958						933	16	AA00108	2	0	0.233607	0.00278608
	3995	44	TCGA-95-7944	93	0	0.185013	0.319916						934	16	AA00108	3	0	0.0839489	0.000207948
	3996	44	TCGA-95-7944	94	0	0.0503398	0.00298461						935	16	AA00108	4	0	0.211258	8.42924e-05
	3997	44	TCGA-95-7944	95	0	0.0650592	0.00286997						936	16	AA00108	5	0	0.133632	0.00631259
	3998	44	TCGA-95-7944	96	0	0.121145	0.429568						937	16	AA00108	6	0	0.119592	4.82542e-05
	3999	44	TCGA-95-7944	97	0	0.163744	0.37134						938	16	AA00108	7	0	0.696663	0.0273278
	4000	44	TCGA-95-7944	98	0	0.094259	0.0552708						939	16	AA00108	8	0	0.213519	0.000577488
	4001	44	TCGA-95-7944	99	0	0.104589	0.000571107						940	16	AA00108	9	0	0.529493	0.0349696
	4002	45	TCGA-05-4382	1	0	0.0689603	1.02456e-06						941	16	AA00108	11	0	0.224116	0.117622
	4003	45	TCGA-05-4382	2	0	0.0432362	0.704188						942	16	AA00108	12	0	0.197138	0.0007231
	4004	45	TCGA-05-4382	3	0	0.0279111	0.0334461						943	16	AA00108	13	0	0.460362	0.0967622
	4005	45	TCGA-05-4382	4	0	0.487548	0.00184844						944	16	AA00108	14	0	0.381132	1.27681e-05
	4006	45	TCGA-05-4382	5	0	0.0638448	0.0247632						945	16	AA00108	15	0	0.245724	0.0143998
	4007	45	TCGA-05-4382	6	0	0.155075	0.000139219						946	16	AA00108	16	0	0.222508	0.000475864
	4008	45	TCGA-05-4382	7	0	0.167612	0.0930046						947	16	AA00108	17	0	0.231536	0.00158485
	4009	45	TCGA-05-4382	8	0	0.107639	0.0502864						948	16	AA00108	18	0	0.18572	0.00719653
	4010	45	TCGA-05-4382	10	0	0.0058138	0.00485691						949	16	AA00108	19	0	0.466134	0.0404157
	4011	45	TCGA-05-4382	11	0	0.00278204	2.93257e-05						950	16	AA00108	20	0	0.261581	0.00213543
	4012	45	TCGA-05-4382	12	0	3.91435e-05	0.000105767						951	16	AA00108	21	0	0.0344468	0.0144065
	4013	45	TCGA-05-4382	13	0	1.75566e-06	6.84124e-05						952	16	AA00108	22	0	0.0897585	1.11552e-05
	4014	45	TCGA-05-4382	14	0	0.0686459	0.0705618						953	16	AA00108	23	0	0.207855	0.0063781
	4015	45	TCGA-05-4382	15	0	0.0116336	0.111151						954	16	AA00108	24	0	0.569349	0.000448186
	4016	45	TCGA-05-4382	17	0	9.56775e-05	0.00198856						955	16	AA00108	25	0	0.0307178	0.000160303
	4017	45	TCGA-05-4382	18	0	0.164844	0.000326024						956	16	AA00108	26	0	0.476886	0.0420279
	4018	45	TCGA-05-4382	19	0	0.0251645	0.000310287						957	16	AA00108	27	0	0.386353	0.0340107
	4019	45	TCGA-05-4382	20	0	0.179717	6.09289e-05						958	16	AA00108	28	0	0.561153	0.00725234
	4020	45	TCGA-05-4382	21	0	0.0195154	0.00027624						959	16	AA00108	29	0	0.129729	0.000557114
	4021	45	TCGA-05-4382	22	0	0.0358416	0.0342254						960	16	AA00108	30	0	0.213889	0.00124119
	4022	45	TCGA-05-4382	23	0	0.280734	0.00266819						961	16	AA00108	32	0	0.0470804	0.000672469
	4023	45	TCGA-05-4382	24	0	0.251909	0.00481733						962	16	AA00108	33	0	0.309682	0.00630809
	4024	45	TCGA-05-4382	26	0	0.00165368	7.55563e-08						963	16	AA00108	34	0	0.205003	0.00098507
	4025	45	TCGA-05-4382	27	0	0.159354	6.45854e-05						964	16	AA00108	36	0	0.54427	0.179993
	4026	45	TCGA-05-4382	28	0	0.0174492	0.305065						965	16	AA00108	37	0	0.617644	0.086574
	4027	45	TCGA-05-4382	29	0	0.0863042	7.52784e-08						966	16	AA00108	38	0	0.331734	0.0347484
	4028	45	TCGA-05-4382	30	0	0.364246	0.00301601						967	16	AA00108	40	0	0.36314	0.00334079
	4029	45	TCGA-05-4382	31	0	0.337685	0.0228156						968	16	AA00108	42	0	0.0890453	3.41286e-05
	4030	45	TCGA-05-4382	32	0	0.000278315	0.00515345						969	16	AA00108	43	0	0.167209	0.00595808
	4031	45	TCGA-05-4382	33	0	0.185325	0.84904						970	16	AA00108	44	0	0.209779	0.0501885
	4032	45	TCGA-05-4382	34	0	0.000595735	0.000486566						971	16	AA00108	46	0	0.693747	0.0923722
	4033	45	TCGA-05-4382	35	0	0.024806	0.014896						972	16	AA00108	47	0	0.207668	0.0627897
	4034	45	TCGA-05-4382	36	0	0.0192061	0.00308675						973	16	AA00108	48	0	0.203629	0.00177069
	4035	45	TCGA-05-4382	37	0	0.000147317	5.11816e-06						974	16	AA00108	50	0	0.201771	0.0861424
	4036	45	TCGA-05-4382	38	0	5.74531e-05	0.0145097						975	16	AA00108	51	0	0.0166387	0.00184327
	4037	45	TCGA-05-4382	39	0	0.0551091	0.413033						976	16	AA00108	52	0	0.150874	0.000592086
	4038	45	TCGA-05-4382	40	0	9.46503e-05	2.82848e-08						977	16	AA00108	54	0	0.0354295	0.000574814
	4039	45	TCGA-05-4382	41	0	0.131846	0.0358573						978	16	AA00108	55	0	0.465099	0.0328748
	4040	45	TCGA-05-4382	42	0	0.594611	0.0382564						979	16	AA00108	56	0	0.147587	0.00474668
	4041	45	TCGA-05-4382	43	0	0.125213	0.0197759						980	16	AA00108	57	0	0.137784	0.00219043
	4042	45	TCGA-05-4382	45	0	0.0844049	0.483385						981	16	AA00108	58	0	0.289266	0.000253823
	4043	45	TCGA-05-4382	46	0	2.22678e-07	6.41545e-08						982	16	AA00108	60	0	0.477776	0.158366
	4044	45	TCGA-05-4382	47	0	0.127172	0.133647						983	16	AA00108	61	0	0.0794527	0.00385924
	4045	45	TCGA-05-4382	48	0	0.144825	0.00603605						984	16	AA00108	63	0	0.220985	0.00363944
	4046	45	TCGA-05-4382	49	0	0.043071	0.0400885						985	16	AA00108	64	0	0.2209	0.00276619
	4047	45	TCGA-05-4382	51	0	0.0935497	0.0167282						986	16	AA00108	65	0	0.0479977	0.000505549
	4048	45	TCGA-05-4382	52	0	0.131017	0.448307						987	16	AA00108	66	0	0.561823	0.0155765
	4049	45	TCGA-05-4382	54	0	0.0142832	2.22023e-05						988	16	AA00108	68	0	0.149507	0.0111136
	4050	45	TCGA-05-4382	55	0	0.15634	0.0173968						989	16	AA00108	69	0	0.308716	0.0152433
	4051	45	TCGA-05-4382	56	0	0.0593579	0.0795286						990	16	AA00108	70	0	0.0738968	3.68641e-05
	4052	45	TCGA-05-4382	58	0	0.0255211	1.12291e-06						991	16	AA00108	71	0	0.0468892	0.001504
	4053	45	TCGA-05-4382	61	0	0.000407393	8.6657e-05						992	16	AA00108	72	0	0.278736	0.000712628
	4054	45	TCGA-05-4382	62	0	0.0405884	0.000936553						993	16	AA00108	73	0	0.263363	0.0130402
	4055	45	TCGA-05-4382	63	0	0.0844752	0.00551302						994	16	AA00108	75	0	0.765469	0.000179787
	4056	45	TCGA-05-4382	64	0	0.0557533	0.0487696						995	16	AA00108	76	0	0.351666	0.461233
	4057	45	TCGA-05-4382	66	0	0.150814	0.00991327						996	16	AA00108	77	0	0.111791	0.002228
	4058	45	TCGA-05-4382	67	0	0.116668	0.000117555						997	16	AA00108	79	0	0.135675	0.000180924
	4059	45	TCGA-05-4382	68	0	0.0303297	0.00132481						998	16	AA00108	80	0	0.0993731	0.0023249
	4060	45	TCGA-05-4382	69	0	0.00458466	0.00186571						999	16	AA00108	81	0	0.147559	0.0146349
	4061	45	TCGA-05-4382	70	0	0.236126	0.0994747						1000	16	AA00108	83	0	0.109555	9.25285e-05
	4062	45	TCGA-05-4382	71	0	0.000412658	0.0855693						1001	16	AA00108	84	0	0.29049	0.00476453
	4063	45	TCGA-05-4382	72	0	0.00300274	4.58545e-05						1002	16	AA00108	85	0	0.0351379	4.49475e-09
	4064	45	TCGA-05-4382	73	0	0.0267191	0.0126933						1003	16	AA00108	86	0	0.149374	0.0124182
	4065	45	TCGA-05-4382	74	0	0.129909	0.00193688						1004	16	AA00108	87	0	0.556583	0.100053
	4066	45	TCGA-05-4382	75	0	0.00427192	0.00443477						1005	16	AA00108	88	0	0.10199	0.0208813
	4067	45	TCGA-05-4382	77	0	0.018989	0.181206						1006	16	AA00108	89	0	0.189391	0.0113947
	4068	45	TCGA-05-4382	78	0	0.144955	0.0227538						1007	16	AA00108	90	0	0.214641	0.012932
	4069	45	TCGA-05-4382	79	0	0.0198033	0.354038						1008	16	AA00108	91	0	0.225855	0.00064459
	4070	45	TCGA-05-4382	80	0	0.00969107	2.59374e-08						1009	16	AA00108	92	0	0.495061	0.0971256
	4071	45	TCGA-05-4382	81	0	0.220761	0.884594						1010	16	AA00108	94	0	0.31579	0.0328682
	4072	45	TCGA-05-4382	82	0	0.121799	0.0219716						1011	16	AA00108	95	0	0.706848	0.0382576
	4073	45	TCGA-05-4382	83	0	0.0154203	0.00548488						1012	16	AA00108	96	0	0.169573	0.00500548
	4074	45	TCGA-05-4382	84	0	0.00051909	0.0031854						1013	16	AA00108	98	0	0.335318	0.0536411
	4075	45	TCGA-05-4382	85	0	0.115398	0.000193614						1014	16	AA00108	99	0	0.204458	0.00179754
	4076	45	TCGA-05-4382	87	0	0.0891907	0.410384						1015	17	AA00315	0	0	0.318126	0.0213544
	4077	45	TCGA-05-4382	88	0	0.0113953	1.16057e-05						1016	17	AA00315	1	0	0.17349	0.001113
	4078	45	TCGA-05-4382	89	0	0.00823982	2.69283e-05						1017	17	AA00315	2	0	0.674308	0.0963809
	4079	45	TCGA-05-4382	90	0	0.282291	0.00910791						1018	17	AA00315	3	0	0.0848059	0.000186445
	4080	45	TCGA-05-4382	91	0	0.00310569	0.00118508						1019	17	AA00315	4	0	0.370697	0.0141686
	4081	45	TCGA-05-4382	92	0	0.0997023	2.49884e-05						1020	17	AA00315	5	0	0.42332	0.137923
	4082	45	TCGA-05-4382	93	0	0.000127282	9.39339e-06						1021	17	AA00315	6	0	0.150818	0.0371753
	4083	45	TCGA-05-4382	94	0	0.175946	0.252234						1022	17	AA00315	7	0	0.354596	0.109975
	4084	45	TCGA-05-4382	95	0	0.0266806	0.00186059						1023	17	AA00315	8	0	0.240361	0.0600602
	4085	45	TCGA-05-4382	96	0	0.2253	4.07593e-05						1024	17	AA00315	9	0	0.176358	0.000547453
	4086	45	TCGA-05-4382	97	0	0.0917617	0.00218728						1025	17	AA00315	10	0	0.475169	0.00689807
	4087	45	TCGA-05-4382	98	0	6.91732e-06	2.31434e-05						1026	17	AA00315	12	0	0.198255	0.0155758
	4508	51	TCGA-97-A4M6	0	0	0.026337	0.0342954						1027	17	AA00315	13	0	0.35252	0.0273816
	4509	51	TCGA-97-A4M6	1	0	0.135714	0.0181684						1028	17	AA00315	14	0	0.0979245	0.000507468
	4510	51	TCGA-97-A4M6	2	0	0.0955145	0.0460612						1029	17	AA00315	16	0	0.563247	0.24654
	4511	51	TCGA-97-A4M6	3	0	0.250792	0.0725097						1030	17	AA00315	17	0	0.8835	0.00898059
	4512	51	TCGA-97-A4M6	4	0	0.0637554	0.0112513						1031	17	AA00315	18	0	0.245021	2.54807e-05
	4513	51	TCGA-97-A4M6	5	0	0.0122007	0.00951903						1032	17	AA00315	19	0	0.452223	0.353959
	4514	51	TCGA-97-A4M6	6	0	0.154509	0.0166296						1033	17	AA00315	20	0	0.370568	0.145797
	4515	51	TCGA-97-A4M6	7	0	0.0686192	0.00234873						1034	17	AA00315	21	0	0.41644	0.00969971
	4516	51	TCGA-97-A4M6	8	0	0.101875	0.0124548						1035	17	AA00315	22	0	0.265986	0.00624529
	4517	51	TCGA-97-A4M6	9	0	0.00962947	0.000921055						1036	17	AA00315	23	0	0.266468	0.0539046
	4518	51	TCGA-97-A4M6	10	0	0.0272196	0.000125378						1037	17	AA00315	24	0	0.602761	0.0350875
	4519	51	TCGA-97-A4M6	11	0	0.000397989	1.86189e-05						1038	17	AA00315	25	0	0.313211	0.0507509
	4520	51	TCGA-97-A4M6	12	0	0.038939	0.0104773						1039	17	AA00315	26	0	0.217372	0.00448198
	4521	51	TCGA-97-A4M6	14	0	0.183457	0.551856						1040	17	AA00315	27	0	0.607666	0.0205202
	4522	51	TCGA-97-A4M6	15	0	0.107175	0.301146						1041	17	AA00315	28	0	0.673257	0.194216
	4523	51	TCGA-97-A4M6	16	0	0.0176143	0.00101368						1042	17	AA00315	29	0	0.132931	0.00159452
	4524	51	TCGA-97-A4M6	17	0	0.0641995	0.126402						1043	17	AA00315	30	0	0.0780788	0.000347662
	4525	51	TCGA-97-A4M6	19	0	0.0198093	0.00318199						1044	17	AA00315	31	0	0.422232	0.00683941
	4526	51	TCGA-97-A4M6	20	0	0.0998555	0.132871						1045	17	AA00315	32	0	0.0532726	0.000443225
	4527	51	TCGA-97-A4M6	21	0	0.0445878	0.00231523						1046	17	AA00315	33	0	0.632815	0.0453941
	4528	51	TCGA-97-A4M6	22	0	0.0469495	0.0780917						1047	17	AA00315	34	0	0.0653388	0.000146492
	4529	51	TCGA-97-A4M6	23	0	0.0209375	0.00618122						1048	17	AA00315	35	0	0.414047	0.0102307
	4530	51	TCGA-97-A4M6	24	0	0.0103166	0.000231165						1049	17	AA00315	36	0	0.391588	0.037722
	4531	51	TCGA-97-A4M6	25	0	0.164091	0.0735692						1050	17	AA00315	37	0	0.584612	0.121522
	4532	51	TCGA-97-A4M6	26	0	0.109153	0.143698						1051	17	AA00315	38	0	0.512994	0.0397336
	4533	51	TCGA-97-A4M6	27	0	0.0363147	0.00412432						1052	17	AA00315	39	0	0.0812053	0.00517214
	4534	51	TCGA-97-A4M6	28	0	0.0317658	0.0124222						1053	17	AA00315	40	0	0.246643	0.0445322
	4535	51	TCGA-97-A4M6	29	0	0.0747923	0.0190645						1054	17	AA00315	41	0	0.409155	0.218856
	4536	51	TCGA-97-A4M6	31	0	0.0511471	0.0354824						1055	17	AA00315	42	0	0.453475	0.11922
	4537	51	TCGA-97-A4M6	32	0	0.289709	0.148837						1056	17	AA00315	43	0	0.479057	0.103136
	4538	51	TCGA-97-A4M6	34	0	0.0723795	0.00228034						1057	17	AA00315	44	0	0.523882	0.0834775
	4539	51	TCGA-97-A4M6	35	0	0.11477	0.0167655						1058	17	AA00315	45	0	0.411747	0.000277499
	4540	51	TCGA-97-A4M6	38	0	0.199063	0.000547868						1059	17	AA00315	46	0	0.366014	0.0163081
	4541	51	TCGA-97-A4M6	40	0	0.0766107	0.196687						1060	17	AA00315	48	0	0.411962	0.00587409
	4542	51	TCGA-97-A4M6	41	0	0.257505	0.0255676						1061	17	AA00315	49	0	0.52637	0.144097
	4543	51	TCGA-97-A4M6	42	0	0.102682	0.14805						1062	17	AA00315	50	0	0.145124	1.48673e-05
	4544	51	TCGA-97-A4M6	43	0	0.0743516	0.001006						1063	17	AA00315	51	0	0.312634	0.147701
	4545	51	TCGA-97-A4M6	44	0	0.0327614	0.00882775						1064	17	AA00315	52	0	0.40269	0.0462466
	4546	51	TCGA-97-A4M6	45	0	0.046862	0.0568123						1065	17	AA00315	53	0	0.0216461	0.000246518
	4547	51	TCGA-97-A4M6	46	0	0.115988	0.0966688						1066	17	AA00315	54	0	0.0930585	0.00251613
	4548	51	TCGA-97-A4M6	47	0	0.256637	0.129555						1067	17	AA00315	56	0	0.27281	0.0206625
	4549	51	TCGA-97-A4M6	48	0	0.488855	0.101657						1068	17	AA00315	57	0	0.643349	0.810607
	4550	51	TCGA-97-A4M6	49	0	0.00838853	0.000548911						1069	17	AA00315	58	0	0.27839	0.00917623
	4551	51	TCGA-97-A4M6	50	0	0.0643404	0.00492336						1070	17	AA00315	59	0	0.474884	0.000160075
	4552	51	TCGA-97-A4M6	51	0	0.0892665	0.0394817						1071	17	AA00315	60	0	0.222196	0.00130982
	4553	51	TCGA-97-A4M6	52	0	0.136012	0.139398						1072	17	AA00315	61	0	0.251183	0.000582118
	4554	51	TCGA-97-A4M6	53	0	0.0865463	0.0209713						1073	17	AA00315	62	0	0.223911	0.178609
	4555	51	TCGA-97-A4M6	54	0	0.0180434	0.00474274						1074	17	AA00315	63	0	0.364932	0.0313771
	4556	51	TCGA-97-A4M6	55	0	0.0647135	0.000558796						1075	17	AA00315	64	0	0.730972	0.374087
	4557	51	TCGA-97-A4M6	56	0	0.0181766	0.000342321						1076	17	AA00315	65	0	0.742046	0.0405208
	4558	51	TCGA-97-A4M6	58	0	0.0873114	0.273586						1077	17	AA00315	66	0	0.382072	0.000665395
	4559	51	TCGA-97-A4M6	59	0	0.0199612	0.00875543						1078	17	AA00315	67	0	0.576178	0.356115
	4560	51	TCGA-97-A4M6	60	0	0.0539639	0.0552342						1079	17	AA00315	68	0	0.145209	0.000992957
	4561	51	TCGA-97-A4M6	62	0	0.133655	0.167789						1080	17	AA00315	70	0	0.543777	0.363988
	4562	51	TCGA-97-A4M6	65	0	0.0159429	0.196648						1081	17	AA00315	72	0	0.582147	0.0427822
	4563	51	TCGA-97-A4M6	67	0	0.153294	0.0458814						1082	17	AA00315	74	0	0.471212	0.306165
	4564	51	TCGA-97-A4M6	70	0	0.111457	0.24116						1083	17	AA00315	75	0	0.556097	0.0887791
	4565	51	TCGA-97-A4M6	72	0	0.0113348	0.00160173						1084	17	AA00315	76	0	0.484929	0.290101
	4566	51	TCGA-97-A4M6	73	0	0.0751454	0.00116596						1085	17	AA00315	77	0	0.581168	0.243771
	4567	51	TCGA-97-A4M6	74	0	0.0221744	0.000522091						1086	17	AA00315	78	0	0.148922	3.6563e-05
	4568	51	TCGA-97-A4M6	75	0	0.156959	0.0451622						1087	17	AA00315	79	0	0.212951	0.187817
	4569	51	TCGA-97-A4M6	78	0	0.149747	0.00745253						1088	17	AA00315	80	0	0.220229	0.000584968
	4570	51	TCGA-97-A4M6	79	0	0.172307	0.0915736						1089	17	AA00315	81	0	0.492306	0.132668
	4571	51	TCGA-97-A4M6	80	0	0.357363	0.252064						1090	17	AA00315	82	0	0.348855	0.785677
	4572	51	TCGA-97-A4M6	82	0	0.368941	0.00967233						1091	17	AA00315	83	0	0.452588	0.514149
	4573	51	TCGA-97-A4M6	83	0	0.00265258	0.000237002						1092	17	AA00315	84	0	0.142749	6.95411e-06
	4574	51	TCGA-97-A4M6	84	0	0.089056	0.0170119						1093	17	AA00315	85	0	0.242751	0.0211257
	4575	51	TCGA-97-A4M6	85	0	0.00672738	0.000327134						1094	17	AA00315	86	0	0.472328	0.0485446
	4576	51	TCGA-97-A4M6	86	0	0.0178664	0.000171681						1095	17	AA00315	87	0	0.0350943	0.0103156
	4577	51	TCGA-97-A4M6	87	0	0.0555342	0.0648556						1096	17	AA00315	88	0	0.0367317	0.00156823
	4578	51	TCGA-97-A4M6	88	0	0.0283804	0.000111821						1097	17	AA00315	89	0	0.218773	0.0445628
	4579	51	TCGA-97-A4M6	90	0	0.144387	0.0380593						1098	17	AA00315	90	0	0.481201	0.061987
	4580	51	TCGA-97-A4M6	91	0	0.00900771	6.91275e-05						1099	17	AA00315	91	0	0.184576	0.005531
	4581	51	TCGA-97-A4M6	92	0	0.224815	0.229549						1100	17	AA00315	92	0	0.849674	0.7693
	4582	51	TCGA-97-A4M6	93	0	0.00364934	7.17792e-05						1101	17	AA00315	93	0	0.215478	5.62756e-05
	4583	51	TCGA-97-A4M6	97	0	0.0550819	0.0306508						1102	17	AA00315	94	0	0.376825	0.234063
	4584	51	TCGA-97-A4M6	98	0	0.130602	0.0650729						1103	17	AA00315	95	0	0.172227	0.0161242
	4585	51	TCGA-97-A4M6	99	0	0.0385866	0.00175592						1104	17	AA00315	96	0	0.231284	0.0221818
	4586	52	TCGA-49-4506	0	0	0.143949	0.0415669						1105	17	AA00315	97	0	0.231308	0.00366617
	4587	52	TCGA-49-4506	1	0	0.182131	0.0585413						1106	17	AA00315	98	0	0.506394	0.18387
	4588	52	TCGA-49-4506	2	0	0.312963	0.0923403						1107	17	AA00315	99	0	0.254683	0.013615
	4589	52	TCGA-49-4506	3	0	0.38179	0.00583679						1108	18	AA00604	0	0	0.166849	0.0150549
	4590	52	TCGA-49-4506	4	0	0.161642	0.00155503						1109	18	AA00604	1	0	0.157072	0.00193535
	4591	52	TCGA-49-4506	5	0	0.165959	0.00407154						1110	18	AA00604	2	0	0.0755335	0.276967
	4592	52	TCGA-49-4506	6	0	0.355122	0.000451813						1111	18	AA00604	3	0	0.245209	0.0902043
	4593	52	TCGA-49-4506	7	0	0.0795475	0.00141733						1112	18	AA00604	4	0	0.123408	0.00219269
	4594	52	TCGA-49-4506	8	0	0.715061	0.00629567						1113	18	AA00604	5	0	0.139972	0.0082351
	4595	52	TCGA-49-4506	9	0	0.131092	0.00452137						1114	18	AA00604	6	0	0.500644	0.0827422
	4596	52	TCGA-49-4506	10	0	0.164059	0.00121285						1115	18	AA00604	7	0	0.338204	0.0783764
	4597	52	TCGA-49-4506	11	0	0.450488	0.127521						1116	18	AA00604	8	0	0.266901	0.125064
	4598	52	TCGA-49-4506	12	0	0.190619	0.00109836						1117	18	AA00604	9	0	0.031357	0.00030267
	4599	52	TCGA-49-4506	13	0	0.311568	0.000440619						1118	18	AA00604	10	0	0.517446	0.00441665
	4600	52	TCGA-49-4506	14	0	0.439647	0.0650607						1119	18	AA00604	11	0	0.129438	0.000133005
	4601	52	TCGA-49-4506	15	0	0.38668	0.0147871						1120	18	AA00604	12	0	0.181437	0.0214942
	4602	52	TCGA-49-4506	16	0	0.0963963	0.0796694						1121	18	AA00604	13	0	0.265026	0.0461849
	4603	52	TCGA-49-4506	17	0	0.0685201	0.00249703						1122	18	AA00604	14	0	0.103539	0.00185533
	4604	52	TCGA-49-4506	18	0	0.396053	0.0144234						1123	18	AA00604	15	0	0.093886	0.00693821
	4605	52	TCGA-49-4506	19	0	0.046358	0.000131865						1124	18	AA00604	16	0	0.0525992	0.000855981
	4606	52	TCGA-49-4506	20	0	0.0893431	6.74218e-05						1125	18	AA00604	17	0	0.167002	0.000416298
	4607	52	TCGA-49-4506	21	0	0.14203	0.00290932						1126	18	AA00604	18	0	0.159411	0.03854
	4608	52	TCGA-49-4506	22	0	0.568497	0.000750188						1127	18	AA00604	19	0	0.0828848	0.0264929
	4609	52	TCGA-49-4506	23	0	0.188593	0.10543						1128	18	AA00604	20	0	0.0660407	0.0034183
	4610	52	TCGA-49-4506	24	0	0.335251	0.0166807						1129	18	AA00604	21	0	0.208577	0.428813
	4611	52	TCGA-49-4506	25	0	0.097677	0.00540765						1130	18	AA00604	22	0	0.159075	0.00122092
	4612	52	TCGA-49-4506	26	0	0.129951	0.0486829						1131	18	AA00604	23	0	0.0686583	0.0393722
	4613	52	TCGA-49-4506	27	0	0.0605917	0.00294822						1132	18	AA00604	24	0	0.0404803	0.00501934
	4614	52	TCGA-49-4506	28	0	0.392659	0.0116396						1133	18	AA00604	25	0	0.205238	0.104678
	4615	52	TCGA-49-4506	29	0	0.0794252	0.00397514						1134	18	AA00604	26	0	0.176366	0.212276
	4616	52	TCGA-49-4506	30	0	0.276374	0.0764678						1135	18	AA00604	27	0	0.554706	0.0176827
	4617	52	TCGA-49-4506	31	0	0.233511	0.0434451						1136	18	AA00604	28	0	0.0662726	0.00235952
	4618	52	TCGA-49-4506	32	0	0.0940188	0.0990884						1137	18	AA00604	29	0	0.106327	0.162297
	4619	52	TCGA-49-4506	33	0	0.186692	0.14079						1138	18	AA00604	30	0	0.196995	0.418277
	4620	52	TCGA-49-4506	34	0	0.0210264	0.00461793						1139	18	AA00604	31	0	0.196983	0.0399948
	4621	52	TCGA-49-4506	35	0	0.0911059	0.0205883						1140	18	AA00604	32	0	0.104404	0.0174528
	4622	52	TCGA-49-4506	36	0	0.301602	0.00795236						1141	18	AA00604	33	0	0.343543	0.106062
	4623	52	TCGA-49-4506	37	0	0.101717	0.000330737						1142	18	AA00604	34	0	0.407387	0.123521
	4624	52	TCGA-49-4506	38	0	0.126937	7.64974e-05						1143	18	AA00604	35	0	0.286643	0.00701197
	4625	52	TCGA-49-4506	39	0	0.416539	0.485799						1144	18	AA00604	36	0	0.447878	0.251491
	4626	52	TCGA-49-4506	40	0	0.165304	0.00203687						1145	18	AA00604	37	0	0.158341	0.00175599
	4627	52	TCGA-49-4506	41	0	0.564333	0.0643188						1146	18	AA00604	38	0	0.157072	0.0222637
	4628	52	TCGA-49-4506	42	0	0.0975065	0.0205794						1147	18	AA00604	39	0	0.506572	0.479589
	4629	52	TCGA-49-4506	43	0	0.465661	0.0193698						1148	18	AA00604	40	0	0.299005	0.000828502
	4630	52	TCGA-49-4506	44	0	0.405913	0.0033525						1149	18	AA00604	41	0	0.341403	0.55055
	4631	52	TCGA-49-4506	45	0	0.215926	0.000343113						1150	18	AA00604	42	0	0.0329825	0.000975057
	4632	52	TCGA-49-4506	46	0	0.645362	0.141625						1151	18	AA00604	43	0	0.148156	0.0141154
	4633	52	TCGA-49-4506	47	0	0.224959	0.000191526						1152	18	AA00604	44	0	0.310216	0.017418
	4634	52	TCGA-49-4506	48	0	0.115136	0.00338066						1153	18	AA00604	45	0	0.470022	0.194327
	4635	52	TCGA-49-4506	49	0	0.462664	0.0100941						1154	18	AA00604	46	0	0.258403	0.00611574
	4636	52	TCGA-49-4506	50	0	0.372212	0.00622542						1155	18	AA00604	47	0	0.319815	0.0625671
	4637	52	TCGA-49-4506	51	0	0.249468	0.0153929						1156	18	AA00604	48	0	0.229862	0.00395572
	4638	52	TCGA-49-4506	52	0	0.402561	0.0698142						1157	18	AA00604	49	0	0.394269	0.0487305
	4639	52	TCGA-49-4506	53	0	0.265482	0.030559						1158	18	AA00604	50	0	0.230902	0.000395478
	4640	52	TCGA-49-4506	54	0	0.492342	0.00900679						1159	18	AA00604	51	0	0.164171	0.312319
	4641	52	TCGA-49-4506	55	0	0.0618494	0.0859608						1160	18	AA00604	52	0	0.439702	0.0409692
	4642	52	TCGA-49-4506	56	0	0.162979	0.000546099						1161	18	AA00604	53	0	0.0625158	0.0220986
	4643	52	TCGA-49-4506	57	0	0.289519	0.023898						1162	18	AA00604	54	0	0.174374	0.0109988
	4644	52	TCGA-49-4506	58	0	0.27672	6.95411e-05						1163	18	AA00604	55	0	0.117601	0.008368
	4645	52	TCGA-49-4506	59	0	0.428513	0.0447994						1164	18	AA00604	57	0	0.133054	0.00125166
	4646	52	TCGA-49-4506	61	0	0.127414	0.00983717						1165	18	AA00604	58	0	0.40211	0.123475
	4647	52	TCGA-49-4506	62	0	0.223742	0.0197744						1166	18	AA00604	59	0	0.340372	0.0234318
	4648	52	TCGA-49-4506	63	0	0.292792	0.0258383						1167	18	AA00604	60	0	0.244406	0.028885
	4649	52	TCGA-49-4506	64	0	0.371256	0.00855091						1168	18	AA00604	61	0	0.321859	0.0437882
	4650	52	TCGA-49-4506	65	0	0.0476626	0.00647009						1169	18	AA00604	62	0	0.213306	0.0783782
	4651	52	TCGA-49-4506	66	0	0.159813	0.00320178						1170	18	AA00604	63	0	0.73888	0.574669
	4652	52	TCGA-49-4506	67	0	0.206984	0.0699507						1171	18	AA00604	64	0	0.354994	0.00466269
	4653	52	TCGA-49-4506	68	0	0.270772	0.0615548						1172	18	AA00604	65	0	0.428304	0.378922
	4654	52	TCGA-49-4506	69	0	0.11696	0.00402887						1173	18	AA00604	66	0	0.617405	0.00149465
	4655	52	TCGA-49-4506	70	0	0.0257429	6.37328e-06						1174	18	AA00604	67	0	0.0281433	0.000195997
	4656	52	TCGA-49-4506	71	0	0.306026	0.000300954						1175	18	AA00604	68	0	0.171767	0.174966
	4657	52	TCGA-49-4506	72	0	0.509063	0.0983785						1176	18	AA00604	69	0	0.20255	0.0501324
	4658	52	TCGA-49-4506	73	0	0.347326	0.00331253						1177	18	AA00604	70	0	0.234446	0.000563754
	4659	52	TCGA-49-4506	74	0	0.0987195	0.000120373						1178	18	AA00604	71	0	0.154866	0.00176921
	4660	52	TCGA-49-4506	75	0	0.170056	0.000760471						1179	18	AA00604	72	0	0.150136	0.00950841
	4661	52	TCGA-49-4506	76	0	0.0836291	0.0136408						1180	18	AA00604	73	0	0.353394	0.164217
	4662	52	TCGA-49-4506	77	0	0.196283	9.33289e-05						1181	18	AA00604	74	0	0.263103	0.000325435
	4663	52	TCGA-49-4506	78	0	0.236117	0.0597731						1182	18	AA00604	75	0	0.288248	0.00349694
	4664	52	TCGA-49-4506	79	0	0.397303	0.0418425						1183	18	AA00604	76	0	0.203805	0.00535143
	4665	52	TCGA-49-4506	80	0	0.392965	0.0120945						1184	18	AA00604	77	0	0.145002	0.000780412
	4666	52	TCGA-49-4506	81	0	0.0102346	1.34669e-05						1185	18	AA00604	78	0	0.0628767	0.245909
	4667	52	TCGA-49-4506	82	0	0.362223	0.0337654						1186	18	AA00604	79	0	0.103005	0.0325168
	4668	52	TCGA-49-4506	83	0	0.469823	0.14294						1187	18	AA00604	80	0	0.589154	0.0678676
	4669	52	TCGA-49-4506	84	0	0.409713	0.0223901						1188	18	AA00604	81	0	0.0697613	0.0123516
	4670	52	TCGA-49-4506	85	0	0.124007	0.0133659						1189	18	AA00604	82	0	0.237842	0.000397743
	4671	52	TCGA-49-4506	87	0	0.189712	0.00345144						1190	18	AA00604	83	0	0.338103	0.42926
	4672	52	TCGA-49-4506	88	0	0.119445	0.000253339						1191	18	AA00604	84	0	0.306269	0.148486
	4673	52	TCGA-49-4506	89	0	0.225247	0.000535095						1192	18	AA00604	85	0	0.113273	0.0894329
	4674	52	TCGA-49-4506	90	0	0.282298	0.00136265						1193	18	AA00604	86	0	0.179043	0.0221787
	4675	52	TCGA-49-4506	91	0	0.374646	0.00572783						1194	18	AA00604	87	0	0.167447	0.0167634
	4676	52	TCGA-49-4506	92	0	0.0783898	0.0133611						1195	18	AA00604	88	0	0.265568	0.10109
	4677	52	TCGA-49-4506	93	0	0.0808213	0.00111669						1196	18	AA00604	89	0	0.314864	0.026221
	4678	52	TCGA-49-4506	94	0	0.260004	0.018165						1197	18	AA00604	90	0	0.263249	0.0139952
	4679	52	TCGA-49-4506	95	0	0.181025	0.0118336						1198	18	AA00604	91	0	0.278607	0.0118657
	4680	52	TCGA-49-4506	96	0	0.313131	0.0302791						1199	18	AA00604	92	0	0.226968	0.0688208
	4681	52	TCGA-49-4506	97	0	0.00281864	3.58263e-05						1200	18	AA00604	93	0	0.198195	0.0299658
	4682	52	TCGA-49-4506	98	0	0.0533753	0.0181603						1201	18	AA00604	94	0	0.139841	0.000209285
	4683	52	TCGA-49-4506	99	0	0.381405	0.00492271						1202	18	AA00604	95	0	0.24985	0.329133
	5216	59	TCGA-97-7546	0	0	0.0481256	0.000243318						1203	18	AA00604	96	0	0.146467	0.0104944
	5217	59	TCGA-97-7546	1	0	0.182819	0.000798604						1204	18	AA00604	97	0	0.0848638	0.032617
	5218	59	TCGA-97-7546	2	0	0.0688372	0.00145858						1205	18	AA00604	98	0	0.241071	0.0170649
	5219	59	TCGA-97-7546	3	0	0.228034	0.000545193						1206	18	AA00604	99	0	0.489134	0.016006
	5220	59	TCGA-97-7546	4	0	0.176476	0.00853557						1207	19	AA00016	0	0	0.722605	0.148337
	5221	59	TCGA-97-7546	5	0	0.059402	0.0103524						1208	19	AA00016	1	0	0.0544521	0.000259611
	5222	59	TCGA-97-7546	6	0	0.277584	0.00301756						1209	19	AA00016	2	0	0.254263	0.00249568
	5223	59	TCGA-97-7546	7	0	0.317849	0.0068134						1210	19	AA00016	3	0	0.151179	6.43723e-05
	5224	59	TCGA-97-7546	8	0	0.342962	0.00579843						1211	19	AA00016	4	0	0.372374	0.00286208
	5225	59	TCGA-97-7546	9	0	0.288519	7.12013e-05						1212	19	AA00016	5	0	0.367245	1.74068e-07
	5226	59	TCGA-97-7546	10	0	0.0150155	3.92605e-06						1213	19	AA00016	6	0	0.621548	0.000128869
	5227	59	TCGA-97-7546	11	0	0.757739	0.707123						1214	19	AA00016	7	0	0.346175	1.37994e-05
	5228	59	TCGA-97-7546	12	0	0.0347246	5.20521e-05						1215	19	AA00016	9	0	0.357331	5.3174e-06
	5229	59	TCGA-97-7546	13	0	0.115432	1.26054e-05						1216	19	AA00016	10	0	0.32524	0.0156712
	5230	59	TCGA-97-7546	14	0	0.353391	0.0189116						1217	19	AA00016	11	0	0.173502	2.69381e-06
	5231	59	TCGA-97-7546	15	0	0.222989	9.43657e-05						1218	19	AA00016	12	0	0.270851	9.53964e-05
	5232	59	TCGA-97-7546	16	0	0.0310214	0.000237611						1219	19	AA00016	13	0	0.285031	0.113226
	5233	59	TCGA-97-7546	17	0	0.102381	0.000183318						1220	19	AA00016	14	0	0.416036	0.00212632
	5234	59	TCGA-97-7546	18	0	0.793723	0.258089						1221	19	AA00016	15	0	0.310135	0.00419501
	5235	59	TCGA-97-7546	19	0	0.0770631	8.4523e-05						1222	19	AA00016	16	0	0.124683	6.46156e-05
	5236	59	TCGA-97-7546	20	0	0.545394	0.0420036						1223	19	AA00016	17	0	0.276543	1.27447e-05
	5237	59	TCGA-97-7546	21	0	0.0265153	3.68756e-05						1224	19	AA00016	18	0	0.514115	0.00694098
	5238	59	TCGA-97-7546	22	0	0.161462	0.000545126						1225	19	AA00016	19	0	0.197275	9.68365e-05
	5239	59	TCGA-97-7546	23	0	0.539555	0.00141397						1226	19	AA00016	20	0	0.306793	0.000463324
	5240	59	TCGA-97-7546	24	0	0.399538	0.00207907						1227	19	AA00016	21	0	0.365797	2.16774e-05
	5241	59	TCGA-97-7546	25	0	0.168865	1.97933e-05						1228	19	AA00016	22	0	0.432402	0.00231324
	5242	59	TCGA-97-7546	26	0	0.0197552	0.00019678						1229	19	AA00016	23	0	0.230625	5.26501e-06
	5243	59	TCGA-97-7546	27	0	0.388552	0.0376645						1230	19	AA00016	24	0	0.167154	5.27175e-05
	5244	59	TCGA-97-7546	28	0	0.0581832	8.53455e-05						1231	19	AA00016	25	0	0.240462	3.38809e-05
	5245	59	TCGA-97-7546	29	0	0.0697933	0.000142837						1232	19	AA00016	26	0	0.552122	0.016341
	5246	59	TCGA-97-7546	30	0	0.778602	0.0278516						1233	19	AA00016	27	0	0.545753	0.0010956
	5247	59	TCGA-97-7546	31	0	0.614444	0.674075						1234	19	AA00016	28	0	0.688078	0.000136762
	5248	59	TCGA-97-7546	32	0	0.00630867	3.30756e-05						1235	19	AA00016	29	0	0.0935367	0.0033413
	5249	59	TCGA-97-7546	33	0	0.248753	0.00284205						1236	19	AA00016	30	0	0.138853	3.0079e-05
	5250	59	TCGA-97-7546	34	0	0.0103858	4.04988e-05						1237	19	AA00016	31	0	0.378717	0.00657916
	5251	59	TCGA-97-7546	35	0	0.0762832	0.000171652						1238	19	AA00016	32	0	0.314721	0.000941782
	5252	59	TCGA-97-7546	36	0	0.0184942	0.000392137						1239	19	AA00016	33	0	0.438785	0.00031105
	5253	59	TCGA-97-7546	37	0	0.527912	0.263657						1240	19	AA00016	35	0	0.60901	0.00792048
	5254	59	TCGA-97-7546	38	0	0.200308	0.000920753						1241	19	AA00016	36	0	0.33764	0.00167924
	5255	59	TCGA-97-7546	39	0	0.0118163	6.79819e-05						1242	19	AA00016	37	0	0.17848	9.57179e-06
	5256	59	TCGA-97-7546	40	0	0.0320074	6.01584e-06						1243	19	AA00016	38	0	0.495592	0.00595722
	5257	59	TCGA-97-7546	41	0	0.019013	5.96315e-05						1244	19	AA00016	39	0	0.627056	0.023524
	5258	59	TCGA-97-7546	42	0	0.641842	0.590492						1245	19	AA00016	40	0	0.267503	6.36826e-05
	5259	59	TCGA-97-7546	43	0	0.315979	0.00011796						1246	19	AA00016	41	0	0.553009	0.000764933
	5260	59	TCGA-97-7546	44	0	0.249497	7.16086e-05						1247	19	AA00016	42	0	0.126849	0.117729
	5261	59	TCGA-97-7546	45	0	0.55838	0.00871024						1248	19	AA00016	43	0	0.403437	0.000651749
	5262	59	TCGA-97-7546	46	0	0.0403705	1.44829e-05						1249	19	AA00016	44	0	0.39727	6.55674e-05
	5263	59	TCGA-97-7546	47	0	0.0514738	0.000339459						1250	19	AA00016	45	0	0.264757	0.0430519
	5264	59	TCGA-97-7546	48	0	0.0962941	0.00348921						1251	19	AA00016	46	0	0.0252607	6.86182e-05
	5265	59	TCGA-97-7546	49	0	0.0202506	0.000905599						1252	19	AA00016	47	0	0.684252	0.000807422
	5266	59	TCGA-97-7546	50	0	0.799473	0.357251						1253	19	AA00016	48	0	0.394669	0.0120229
	5267	59	TCGA-97-7546	51	0	0.62439	0.00509508						1254	19	AA00016	49	0	0.131843	0.00118224
	5268	59	TCGA-97-7546	52	0	0.0393936	2.73127e-05						1255	19	AA00016	50	0	0.457831	0.00329105
	5269	59	TCGA-97-7546	53	0	0.268732	0.000454721						1256	19	AA00016	51	0	0.668064	0.327249
	5270	59	TCGA-97-7546	54	0	0.641842	0.590493						1257	19	AA00016	52	0	0.474091	0.0104868
	5271	59	TCGA-97-7546	55	0	0.424677	0.00548375						1258	19	AA00016	53	0	0.55961	0.00101518
	5272	59	TCGA-97-7546	56	0	0.0581832	8.53457e-05						1259	19	AA00016	54	0	0.698773	0.000890828
	5273	59	TCGA-97-7546	57	0	0.799473	0.357251						1260	19	AA00016	55	0	0.297792	0.00139218
	5274	59	TCGA-97-7546	58	0	0.591019	0.182508						1261	19	AA00016	56	0	0.517346	0.0422626
	5275	59	TCGA-97-7546	59	0	0.702837	0.0966268						1262	19	AA00016	57	0	0.278342	0.000654136
	5276	59	TCGA-97-7546	60	0	0.316575	0.0426972						1263	19	AA00016	58	0	0.494912	1.32173e-05
	5277	59	TCGA-97-7546	61	0	0.0348029	0.000204719						1264	19	AA00016	59	0	0.316545	0.000322315
	5278	59	TCGA-97-7546	62	0	0.0507237	0.000192077						1265	19	AA00016	61	0	0.203025	0.0117321
	5279	59	TCGA-97-7546	63	0	0.143139	2.42613e-05						1266	19	AA00016	62	0	0.146772	0.000102271
	5280	59	TCGA-97-7546	64	0	0.0871214	0.00851697						1267	19	AA00016	63	0	0.63198	0.000178642
	5281	59	TCGA-97-7546	65	0	0.176831	0.0179272						1268	19	AA00016	64	0	0.173573	0.0278766
	5282	59	TCGA-97-7546	66	0	0.154561	0.00138165						1269	19	AA00016	65	0	0.476477	0.000159436
	5283	59	TCGA-97-7546	67	0	0.157467	0.00333987						1270	19	AA00016	66	0	0.385856	0.00498981
	5284	59	TCGA-97-7546	68	0	0.255287	0.000563655						1271	19	AA00016	67	0	0.260062	0.0064856
	5285	59	TCGA-97-7546	69	0	0.24981	0.00018464						1272	19	AA00016	68	0	0.420547	0.0120547
	5286	59	TCGA-97-7546	70	0	0.547387	0.0230197						1273	19	AA00016	69	0	0.114703	0.00045038
	5287	59	TCGA-97-7546	71	0	0.0153582	9.90787e-06						1274	19	AA00016	70	0	0.715968	0.0743099
	5288	59	TCGA-97-7546	72	0	0.0978442	0.000909106						1275	19	AA00016	71	0	0.512706	0.00387864
	5289	59	TCGA-97-7546	73	0	0.130379	0.000186483						1276	19	AA00016	72	0	0.302997	0.153547
	5290	59	TCGA-97-7546	74	0	0.68913	0.48033						1277	19	AA00016	73	0	0.352196	0.0016148
	5291	59	TCGA-97-7546	75	0	0.146735	0.000761595						1278	19	AA00016	74	0	0.109671	9.63389e-05
	5292	59	TCGA-97-7546	76	0	0.232185	0.00237749						1279	19	AA00016	75	0	0.198431	0.00755512
	5293	59	TCGA-97-7546	77	0	0.0189587	0.00362008						1280	19	AA00016	76	0	0.448707	6.80744e-05
	5294	59	TCGA-97-7546	78	0	0.0174618	2.08596e-05						1281	19	AA00016	77	0	0.271148	0.000284919
	5295	59	TCGA-97-7546	79	0	0.00932463	9.45521e-07						1282	19	AA00016	78	0	0.19298	2.23523e-05
	5296	59	TCGA-97-7546	80	0	0.0843677	0.00408226						1283	19	AA00016	79	0	0.0765822	0.00150054
	5297	59	TCGA-97-7546	81	0	0.00869775	3.18996e-05						1284	19	AA00016	80	0	0.363875	0.000280974
	5298	59	TCGA-97-7546	82	0	0.299533	0.00451192						1285	19	AA00016	81	0	0.149255	0.00115964
	5299	59	TCGA-97-7546	83	0	0.216537	0.00233405						1286	19	AA00016	82	0	0.256187	0.000177948
	5300	59	TCGA-97-7546	84	0	0.579004	0.0173256						1287	19	AA00016	83	0	0.281037	0.000565172
	5301	59	TCGA-97-7546	85	0	0.0148525	6.26377e-06						1288	19	AA00016	84	0	0.428503	0.045363
	5302	59	TCGA-97-7546	86	0	0.052333	0.000461795						1289	19	AA00016	85	0	0.791126	0.0031417
	5303	59	TCGA-97-7546	87	0	0.105202	5.49769e-05						1290	19	AA00016	86	0	0.224926	6.73973e-06
	5304	59	TCGA-97-7546	88	0	0.00343925	1.01576e-05						1291	19	AA00016	87	0	0.23351	8.27209e-05
	5305	59	TCGA-97-7546	89	0	0.337358	0.00436254						1292	19	AA00016	88	0	0.495663	0.00406373
	5306	59	TCGA-97-7546	90	0	0.817789	0.420605						1293	19	AA00016	90	0	0.574102	0.0291386
	5307	59	TCGA-97-7546	91	0	0.109528	8.61064e-05						1294	19	AA00016	91	0	0.293997	1.55863e-05
	5308	59	TCGA-97-7546	92	0	0.20187	0.00460448						1295	19	AA00016	92	0	0.0872347	3.90021e-05
	5309	59	TCGA-97-7546	93	0	0.31172	0.0028393						1296	19	AA00016	93	0	0.312319	0.0251683
	5310	59	TCGA-97-7546	94	0	0.130372	0.000645617						1297	19	AA00016	94	0	0.152076	0.000665495
	5311	59	TCGA-97-7546	95	0	0.0930221	0.00110006						1298	19	AA00016	96	0	0.445879	0.000714082
	5312	59	TCGA-97-7546	96	0	0.17112	0.441266						1299	19	AA00016	97	0	0.661437	5.22923e-06
	5313	59	TCGA-97-7546	97	0	0.154772	0.00981371						1300	19	AA00016	98	0	0.322765	0.000292195
	5314	59	TCGA-97-7546	98	0	0.242256	0.0539812						1301	19	AA00016	99	0	0.478849	0.0617056
	5315	59	TCGA-97-7546	99	0	0.0517005	0.0008616						1302	20	AA01002	11	0	0.0379959	0.00332778
	5316	60	TCGA-75-5126	0	0	0.422613	0.695829						1303	20	AA01002	27	0	0.00560219	0.000944209
	5317	60	TCGA-75-5126	1	0	0.0693815	0.00649892						1304	20	AA01002	28	0	0.627998	0.042204
	5318	60	TCGA-75-5126	2	0	0.444993	0.0114358						1305	20	AA01002	46	0	0.0544601	5.15097e-05
	5319	60	TCGA-75-5126	3	0	0.400887	0.191629						1306	20	AA01002	47	0	0.00914563	2.03337e-06
	5320	60	TCGA-75-5126	4	0	0.187344	0.0889898						1307	20	AA01002	53	0	0.00398549	0.00230378
	5321	60	TCGA-75-5126	5	0	0.244202	0.000170888						1308	20	AA01002	54	0	0.0502671	0.000478756
	5322	60	TCGA-75-5126	6	0	0.568646	0.296498						1309	20	AA01002	55	0	0.0359505	0.00051781
	5323	60	TCGA-75-5126	7	0	0.294497	0.0049908						1310	20	AA01002	62	0	0.0145536	2.71619e-05
	5324	60	TCGA-75-5126	8	0	0.395711	0.229244						1311	20	AA01002	63	0	0.630681	0.712144
	5325	60	TCGA-75-5126	9	0	0.287541	0.0638354						1312	20	AA01002	72	0	0.0595486	0.0011039
	5326	60	TCGA-75-5126	10	0	0.227054	0.0038028						1313	20	AA01002	75	0	0.0356138	3.18914e-06
	5327	60	TCGA-75-5126	11	0	0.359919	0.141308						1314	20	AA01002	79	0	0.0858286	0.000448497
	5328	60	TCGA-75-5126	12	0	0.595532	0.103872						1315	20	AA01002	81	0	0.0673326	0.00129249
	5329	60	TCGA-75-5126	13	0	0.403149	0.00951282						1316	20	AA01002	84	0	0.547416	0.00723615
	5330	60	TCGA-75-5126	14	0	0.485464	0.0241011						1317	20	AA01002	86	0	0.00622254	3.45565e-05
	5331	60	TCGA-75-5126	15	0	0.254814	0.00387818						1318	20	AA01002	97	0	0.385951	0.08468
	5332	60	TCGA-75-5126	16	0	0.22634	0.0620793						1319	21	AA00892	0	0	0.0615801	0.10491
	5333	60	TCGA-75-5126	17	0	0.0618317	0.00857149						1320	21	AA00892	1	0	0.0598607	0.0452128
	5334	60	TCGA-75-5126	18	0	0.377981	0.000162418						1321	21	AA00892	2	0	0.123834	0.376923
	5335	60	TCGA-75-5126	19	0	0.584811	0.59836						1322	21	AA00892	3	0	0.0432544	0.20908
	5336	60	TCGA-75-5126	20	0	0.546592	0.00978363						1323	21	AA00892	4	0	0.115142	0.168969
	5337	60	TCGA-75-5126	21	0	0.326136	0.00293699						1324	21	AA00892	5	0	0.179959	0.109683
	5338	60	TCGA-75-5126	22	0	0.21391	0.0676653						1325	21	AA00892	6	0	0.144552	0.080183
	5339	60	TCGA-75-5126	23	0	0.356399	0.00283376						1326	21	AA00892	7	0	0.156022	0.320134
	5340	60	TCGA-75-5126	24	0	0.258809	0.00415936						1327	21	AA00892	8	0	0.0429924	0.123258
	5341	60	TCGA-75-5126	25	0	0.48893	0.310288						1328	21	AA00892	9	0	0.259429	0.585254
	5342	60	TCGA-75-5126	26	0	0.330986	0.381364						1329	21	AA00892	10	0	0.322985	0.124124
	5343	60	TCGA-75-5126	27	0	0.580264	0.375524						1330	21	AA00892	11	0	0.0524561	0.00247964
	5344	60	TCGA-75-5126	28	0	0.411834	0.241713						1331	21	AA00892	12	0	0.0608936	0.00325283
	5345	60	TCGA-75-5126	29	0	0.393043	0.059996						1332	21	AA00892	13	0	0.0982146	0.0130499
	5346	60	TCGA-75-5126	30	0	0.402131	0.0837832						1333	21	AA00892	14	0	0.126547	0.0471286
	5347	60	TCGA-75-5126	31	0	0.631633	0.564208						1334	21	AA00892	15	0	0.183286	0.067621
	5348	60	TCGA-75-5126	32	0	0.383381	0.0767403						1335	21	AA00892	16	0	0.0789455	0.0258679
	5349	60	TCGA-75-5126	33	0	0.264688	0.170419						1336	21	AA00892	17	0	0.0885635	0.308332
	5350	60	TCGA-75-5126	34	0	0.294011	0.000821036						1337	21	AA00892	18	0	0.12443	0.00481522
	5351	60	TCGA-75-5126	35	0	0.460033	0.97408						1338	21	AA00892	19	0	0.152896	0.355992
	5352	60	TCGA-75-5126	36	0	0.182269	0.15689						1339	21	AA00892	20	0	0.0833033	0.105906
	5353	60	TCGA-75-5126	37	0	0.667577	0.727294						1340	21	AA00892	21	0	0.165659	0.110082
	5354	60	TCGA-75-5126	38	0	0.414812	0.0109524						1341	21	AA00892	22	0	0.163583	0.26975
	5355	60	TCGA-75-5126	39	0	0.249675	0.00541118						1342	21	AA00892	23	0	0.107672	0.144246
	5356	60	TCGA-75-5126	40	0	0.285751	0.0438955						1343	21	AA00892	24	0	0.0308586	0.00736826
	5357	60	TCGA-75-5126	41	0	0.155523	0.0918742						1344	21	AA00892	25	0	0.0479026	0.0918023
	5358	60	TCGA-75-5126	42	0	0.455358	0.00290745						1345	21	AA00892	26	0	0.121247	0.0190513
	5359	60	TCGA-75-5126	43	0	0.20175	0.00634988						1346	21	AA00892	27	0	0.149921	0.110649
	5360	60	TCGA-75-5126	44	0	0.30238	0.0227459						1347	21	AA00892	28	0	0.283276	0.167723
	5361	60	TCGA-75-5126	45	0	0.45974	0.341065						1348	21	AA00892	29	0	0.155415	0.14813
	5362	60	TCGA-75-5126	46	0	0.0415668	0.00656785						1349	21	AA00892	30	0	0.0473175	0.0472851
	5363	60	TCGA-75-5126	47	0	0.378364	0.0137927						1350	21	AA00892	31	0	0.235014	0.0545672
	5364	60	TCGA-75-5126	48	0	0.418801	0.394511						1351	21	AA00892	32	0	0.164761	0.184019
	5365	60	TCGA-75-5126	49	0	0.449811	0.220108						1352	21	AA00892	33	0	0.117739	0.114895
	5366	60	TCGA-75-5126	50	0	0.399256	0.00617052						1353	21	AA00892	34	0	0.0959048	0.0976678
	5367	60	TCGA-75-5126	51	0	0.541095	0.282231						1354	21	AA00892	35	0	0.295665	0.143637
	5368	60	TCGA-75-5126	52	0	0.43775	0.608918						1355	21	AA00892	36	0	0.0953876	0.0893093
	5369	60	TCGA-75-5126	53	0	0.363128	0.00669951						1356	21	AA00892	37	0	0.1487	0.19858
	5370	60	TCGA-75-5126	54	0	0.626687	0.409988						1357	21	AA00892	38	0	0.236364	0.291365
	5371	60	TCGA-75-5126	55	0	0.217901	0.0246318						1358	21	AA00892	39	0	0.134902	0.0499974
	5372	60	TCGA-75-5126	56	0	0.478785	0.010266						1359	21	AA00892	40	0	0.120147	0.0735707
	5373	60	TCGA-75-5126	57	0	0.354497	0.032319						1360	21	AA00892	41	0	0.0660012	0.0658618
	5374	60	TCGA-75-5126	58	0	0.187018	0.0307611						1361	21	AA00892	42	0	0.0827132	0.141061
	5375	60	TCGA-75-5126	59	0	0.55221	0.14897						1362	21	AA00892	43	0	0.358857	0.0296718
	5376	60	TCGA-75-5126	60	0	0.410479	0.476534						1363	21	AA00892	44	0	0.0819326	0.0258818
	5377	60	TCGA-75-5126	61	0	0.381112	0.2556						1364	21	AA00892	45	0	0.105582	0.0180437
	5378	60	TCGA-75-5126	62	0	0.252169	0.000302718						1365	21	AA00892	46	0	0.217579	0.421244
	5379	60	TCGA-75-5126	63	0	0.420797	0.211141						1366	21	AA00892	47	0	0.0585474	0.0631445
	5380	60	TCGA-75-5126	64	0	0.369967	0.00322795						1367	21	AA00892	48	0	0.0431148	0.04573
	5381	60	TCGA-75-5126	65	0	0.492266	0.177038						1368	21	AA00892	49	0	0.0582251	0.242598
	5382	60	TCGA-75-5126	66	0	0.359878	0.288403						1369	21	AA00892	50	0	0.127856	0.0305839
	5383	60	TCGA-75-5126	67	0	0.159031	0.0016927						1370	21	AA00892	51	0	0.136625	0.173745
	5384	60	TCGA-75-5126	68	0	0.290416	0.142197						1371	21	AA00892	52	0	0.138599	0.00541787
	5385	60	TCGA-75-5126	69	0	0.226467	0.00161904						1372	21	AA00892	53	0	0.0402872	0.0334593
	5386	60	TCGA-75-5126	70	0	0.409944	0.0579418						1373	21	AA00892	54	0	0.272295	0.0737167
	5387	60	TCGA-75-5126	71	0	0.445616	7.8166e-05						1374	21	AA00892	55	0	0.056235	0.0182018
	5388	60	TCGA-75-5126	72	0	0.122505	0.00754622						1375	21	AA00892	56	0	0.0369036	0.111255
	5389	60	TCGA-75-5126	73	0	0.594922	0.314801						1376	21	AA00892	57	0	0.228937	0.315063
	5390	60	TCGA-75-5126	74	0	0.226525	0.0122356						1377	21	AA00892	58	0	0.0445868	0.0250905
	5391	60	TCGA-75-5126	75	0	0.215918	0.00409476						1378	21	AA00892	59	0	0.0916855	0.0548283
	5392	60	TCGA-75-5126	76	0	0.315695	0.022011						1379	21	AA00892	60	0	0.0472458	0.0252054
	5393	60	TCGA-75-5126	77	0	0.64767	0.608559						1380	21	AA00892	61	0	0.213509	0.0793199
	5394	60	TCGA-75-5126	78	0	0.193605	0.00290154						1381	21	AA00892	62	0	0.150784	0.0628845
	5395	60	TCGA-75-5126	79	0	0.498964	0.191416						1382	21	AA00892	63	0	0.0506654	0.065388
	5396	60	TCGA-75-5126	80	0	0.311773	0.0874808						1383	21	AA00892	64	0	0.12025	0.0324768
	5397	60	TCGA-75-5126	81	0	0.418928	0.14094						1384	21	AA00892	65	0	0.0535694	0.0491936
	5398	60	TCGA-75-5126	82	0	0.315631	0.031372						1385	21	AA00892	66	0	0.0187485	0.00354719
	5399	60	TCGA-75-5126	83	0	0.438942	0.232921						1386	21	AA00892	67	0	0.139097	0.33612
	5400	60	TCGA-75-5126	84	0	0.261904	0.000663004						1387	21	AA00892	68	0	0.325821	0.14386
	5401	60	TCGA-75-5126	85	0	0.353409	0.0135216						1388	21	AA00892	69	0	0.0297667	0.0129821
	5402	60	TCGA-75-5126	86	0	0.218395	0.00241354						1389	21	AA00892	70	0	0.243224	0.421517
	5403	60	TCGA-75-5126	87	0	0.39305	0.031271						1390	21	AA00892	71	0	0.128567	0.0314149
	5404	60	TCGA-75-5126	88	0	0.475563	0.0585497						1391	21	AA00892	72	0	0.315347	0.0778671
	5405	60	TCGA-75-5126	89	0	0.357762	6.82366e-05						1392	21	AA00892	73	0	0.048777	0.00908355
	5406	60	TCGA-75-5126	90	0	0.0913717	0.0541812						1393	21	AA00892	74	0	0.025267	0.00276175
	5407	60	TCGA-75-5126	91	0	0.465629	0.000448812						1394	21	AA00892	75	0	0.246189	0.378733
	5408	60	TCGA-75-5126	92	0	0.154827	0.0135589						1395	21	AA00892	76	0	0.427571	0.527042
	5409	60	TCGA-75-5126	93	0	0.621484	0.756381						1396	21	AA00892	77	0	0.0914398	0.242451
	5410	60	TCGA-75-5126	94	0	0.25092	0.0134255						1397	21	AA00892	78	0	0.0676965	0.394032
	5411	60	TCGA-75-5126	95	0	0.383177	0.00360501						1398	21	AA00892	79	0	0.215974	0.377532
	5412	60	TCGA-75-5126	96	0	0.674954	0.0228337						1399	21	AA00892	80	0	0.0432758	0.0317597
	5413	60	TCGA-75-5126	97	0	0.2124	0.000581154						1400	21	AA00892	81	0	0.123971	0.0163005
	5414	60	TCGA-75-5126	98	0	0.363463	0.553853						1401	21	AA00892	82	0	0.220508	0.311594
	5415	60	TCGA-75-5126	99	0	0.271436	0.0347231						1402	21	AA00892	83	0	0.119507	0.00738964
	5777	65	TCGA-86-7711	0	0	0.357733	0.0147136						1403	21	AA00892	84	0	0.252653	0.152502
	5778	65	TCGA-86-7711	1	0	0.238451	0.232482						1404	21	AA00892	85	0	0.116589	0.119963
	5779	65	TCGA-86-7711	2	0	0.227794	0.00196973						1405	21	AA00892	86	0	0.0531956	0.0106599
	5780	65	TCGA-86-7711	3	0	0.147054	1.52003e-05						1406	21	AA00892	87	0	0.266898	0.439407
	5781	65	TCGA-86-7711	4	0	0.0982304	0.0012742						1407	21	AA00892	88	0	0.183669	0.0227586
	5782	65	TCGA-86-7711	5	0	0.349845	0.119936						1408	21	AA00892	89	0	0.111515	0.0551398
	5783	65	TCGA-86-7711	6	0	0.242115	0.373251						1409	21	AA00892	90	0	0.320444	0.172658
	5784	65	TCGA-86-7711	7	0	0.0797445	0.0132318						1410	21	AA00892	91	0	0.282927	0.450701
	5785	65	TCGA-86-7711	8	0	0.070828	0.000736518						1411	21	AA00892	92	0	0.166581	0.0791809
	5786	65	TCGA-86-7711	9	0	0.311147	0.00354219						1412	21	AA00892	93	0	0.215261	0.19531
	5787	65	TCGA-86-7711	10	0	0.260419	0.0120437						1413	21	AA00892	94	0	0.162251	0.13552
	5788	65	TCGA-86-7711	11	0	0.220153	0.0778853						1414	21	AA00892	95	0	0.249748	0.00471318
	5789	65	TCGA-86-7711	12	0	0.0480675	0.00124379						1415	21	AA00892	96	0	0.166955	0.113784
	5790	65	TCGA-86-7711	13	0	0.229249	0.402018						1416	21	AA00892	97	0	0.0796578	0.136866
	5791	65	TCGA-86-7711	14	0	0.197612	0.0397109						1417	21	AA00892	98	0	0.064526	0.0311531
	5792	65	TCGA-86-7711	16	0	0.149331	0.000706247						1418	21	AA00892	99	0	0.110245	0.268355
	5793	65	TCGA-86-7711	17	0	0.0885059	0.001018						1419	22	AA00213	0	0	0.295561	0.00596201
	5794	65	TCGA-86-7711	18	0	0.285986	0.0272969						1420	22	AA00213	1	0	0.317294	0.0119146
	5795	65	TCGA-86-7711	19	0	0.0372555	0.000830363						1421	22	AA00213	2	0	0.271813	0.00515725
	5796	65	TCGA-86-7711	20	0	0.0510549	0.00315725						1422	22	AA00213	3	0	0.198516	0.544445
	5797	65	TCGA-86-7711	21	0	0.0183342	0.000222147						1423	22	AA00213	4	0	0.0666971	0.000277995
	5798	65	TCGA-86-7711	22	0	0.358168	0.0149377						1424	22	AA00213	5	0	0.150537	0.0592313
	5799	65	TCGA-86-7711	23	0	0.0915029	0.000116554						1425	22	AA00213	6	0	0.118856	0.0420264
	5800	65	TCGA-86-7711	24	0	0.0968751	0.011174						1426	22	AA00213	7	0	0.0652432	0.0152472
	5801	65	TCGA-86-7711	25	0	0.552785	0.270506						1427	22	AA00213	8	0	0.0265594	0.00164296
	5802	65	TCGA-86-7711	26	0	0.0873863	0.000576939						1428	22	AA00213	9	0	0.290971	0.0182259
	5803	65	TCGA-86-7711	27	0	0.114676	0.00302936						1429	22	AA00213	10	0	0.52878	0.128466
	5804	65	TCGA-86-7711	28	0	0.04891	8.47656e-06						1430	22	AA00213	11	0	0.213091	0.000883696
	5805	65	TCGA-86-7711	29	0	0.288095	0.00390176						1431	22	AA00213	12	0	0.256358	0.00122052
	5806	65	TCGA-86-7711	30	0	0.0495992	0.000802523						1432	22	AA00213	13	0	0.140007	0.058148
	5807	65	TCGA-86-7711	31	0	0.273223	0.0386872						1433	22	AA00213	14	0	0.0485986	0.0184409
	5808	65	TCGA-86-7711	32	0	0.0733254	8.83611e-05						1434	22	AA00213	15	0	0.247108	0.00103129
	5809	65	TCGA-86-7711	33	0	0.790408	0.113247						1435	22	AA00213	16	0	0.0915946	0.00123818
	5810	65	TCGA-86-7711	34	0	0.555589	0.0139648						1436	22	AA00213	17	0	0.184485	0.00256427
	5811	65	TCGA-86-7711	35	0	0.11748	0.0696692						1437	22	AA00213	18	0	0.178515	0.132913
	5812	65	TCGA-86-7711	36	0	0.375566	0.00404569						1438	22	AA00213	19	0	0.182608	0.00150729
	5813	65	TCGA-86-7711	37	0	0.481617	0.0380141						1439	22	AA00213	20	0	0.116044	0.0151291
	5814	65	TCGA-86-7711	38	0	0.237752	0.018144						1440	22	AA00213	21	0	0.153677	0.0189784
	5815	65	TCGA-86-7711	39	0	0.257868	0.00981829						1441	22	AA00213	22	0	0.153489	0.0157566
	5816	65	TCGA-86-7711	40	0	0.253733	0.0185636						1442	22	AA00213	23	0	0.179143	0.0514898
	5817	65	TCGA-86-7711	41	0	0.347111	0.570117						1443	22	AA00213	24	0	0.153508	0.00921205
	5818	65	TCGA-86-7711	42	0	0.0573625	6.45928e-05						1444	22	AA00213	25	0	0.252163	0.0944683
	5819	65	TCGA-86-7711	43	0	0.307829	0.0404944						1445	22	AA00213	26	0	0.210003	0.010944
	5820	65	TCGA-86-7711	44	0	0.185647	0.370196						1446	22	AA00213	27	0	0.179014	0.0254527
	5821	65	TCGA-86-7711	45	0	0.269496	0.0533355						1447	22	AA00213	28	0	0.350546	0.318172
	5822	65	TCGA-86-7711	46	0	0.132896	0.0844654						1448	22	AA00213	29	0	0.204643	0.154874
	5823	65	TCGA-86-7711	47	0	0.115086	0.0295456						1449	22	AA00213	30	0	0.359275	0.222962
	5824	65	TCGA-86-7711	48	0	0.261217	0.00636387						1450	22	AA00213	31	0	0.320304	0.000192756
	5825	65	TCGA-86-7711	49	0	0.346072	0.135644						1451	22	AA00213	32	0	0.185294	0.0536145
	5826	65	TCGA-86-7711	50	0	0.0672403	0.00306856						1452	22	AA00213	33	0	0.247607	0.0159766
	5827	65	TCGA-86-7711	51	0	0.649947	0.543259						1453	22	AA00213	34	0	0.154349	0.022219
	5828	65	TCGA-86-7711	52	0	0.504403	0.669061						1454	22	AA00213	35	0	0.117437	0.00383831
	5829	65	TCGA-86-7711	53	0	0.188437	0.218741						1455	22	AA00213	36	0	0.24826	0.00098764
	5830	65	TCGA-86-7711	54	0	0.142577	0.00144933						1456	22	AA00213	37	0	0.356899	0.77094
	5831	65	TCGA-86-7711	55	0	0.284946	0.00705372						1457	22	AA00213	38	0	0.126294	0.0161564
	5832	65	TCGA-86-7711	56	0	0.233904	0.059011						1458	22	AA00213	39	0	0.214616	0.011049
	5833	65	TCGA-86-7711	57	0	0.2812	0.0335676						1459	22	AA00213	40	0	0.346465	0.127509
	5834	65	TCGA-86-7711	58	0	0.00902929	2.26978e-07						1460	22	AA00213	41	0	0.182925	0.00195642
	5835	65	TCGA-86-7711	59	0	0.155201	0.0282115						1461	22	AA00213	42	0	0.542692	0.283719
	5836	65	TCGA-86-7711	60	0	0.382298	0.0520543						1462	22	AA00213	43	0	0.198001	0.127184
	5837	65	TCGA-86-7711	61	0	0.279311	0.0295533						1463	22	AA00213	44	0	0.141869	0.00866595
	5838	65	TCGA-86-7711	62	0	0.342277	0.00473566						1464	22	AA00213	45	0	0.263267	0.0780018
	5839	65	TCGA-86-7711	63	0	0.34034	0.0127283						1465	22	AA00213	46	0	0.223211	0.000203197
	5840	65	TCGA-86-7711	64	0	0.0664963	0.00530473						1466	22	AA00213	47	0	0.464996	0.102513
	5841	65	TCGA-86-7711	65	0	0.335622	0.211152						1467	22	AA00213	48	0	0.47447	0.000304396
	5842	65	TCGA-86-7711	66	0	0.272638	0.0397759						1468	22	AA00213	49	0	0.372054	0.15792
	5843	65	TCGA-86-7711	67	0	0.134244	0.00208534						1469	22	AA00213	50	0	0.211333	0.00282367
	5844	65	TCGA-86-7711	68	0	0.158003	0.00236248						1470	22	AA00213	51	0	0.04461	0.00425042
	5845	65	TCGA-86-7711	69	0	0.0918854	0.000398616						1471	22	AA00213	52	0	0.223254	0.00108396
	5846	65	TCGA-86-7711	70	0	0.306789	0.0294305						1472	22	AA00213	53	0	0.0999065	0.0163709
	5847	65	TCGA-86-7711	71	0	0.727196	0.883699						1473	22	AA00213	54	0	0.194421	0.480676
	5848	65	TCGA-86-7711	72	0	0.175265	0.208126						1474	22	AA00213	55	0	0.252351	0.0111577
	5849	65	TCGA-86-7711	73	0	0.289831	0.180422						1475	22	AA00213	56	0	0.377165	0.16796
	5850	65	TCGA-86-7711	74	0	0.218463	0.00658047						1476	22	AA00213	57	0	0.259768	0.143483
	5851	65	TCGA-86-7711	75	0	0.25199	0.0106372						1477	22	AA00213	58	0	0.228244	0.0884591
	5852	65	TCGA-86-7711	76	0	0.0349664	0.00645527						1478	22	AA00213	59	0	0.162891	0.0332487
	5853	65	TCGA-86-7711	77	0	0.110476	0.00117779						1479	22	AA00213	60	0	0.154181	0.00164036
	5854	65	TCGA-86-7711	78	0	0.21658	0.32183						1480	22	AA00213	61	0	0.26493	0.00134694
	5855	65	TCGA-86-7711	79	0	0.359895	0.0733997						1481	22	AA00213	62	0	0.30591	0.0426442
	5856	65	TCGA-86-7711	80	0	0.706328	0.930503						1482	22	AA00213	63	0	0.450149	0.0563092
	5857	65	TCGA-86-7711	81	0	0.350419	0.192387						1483	22	AA00213	64	0	0.218485	0.000890809
	5858	65	TCGA-86-7711	82	0	0.52758	0.68488						1484	22	AA00213	65	0	0.169731	0.00159904
	5859	65	TCGA-86-7711	83	0	0.180505	0.000124839						1485	22	AA00213	66	0	0.151625	0.161112
	5860	65	TCGA-86-7711	84	0	0.299714	0.0643274						1486	22	AA00213	67	0	0.0816753	0.00147668
	5861	65	TCGA-86-7711	85	0	0.361827	0.125584						1487	22	AA00213	68	0	0.438965	0.0824871
	5862	65	TCGA-86-7711	86	0	0.348262	0.330363						1488	22	AA00213	69	0	0.241418	0.0101776
	5863	65	TCGA-86-7711	87	0	0.452184	0.320375						1489	22	AA00213	70	0	0.164231	0.0439339
	5864	65	TCGA-86-7711	88	0	0.116775	0.00510425						1490	22	AA00213	71	0	0.464141	0.505974
	5865	65	TCGA-86-7711	89	0	0.263122	0.147461						1491	22	AA00213	72	0	0.0885242	0.124532
	5866	65	TCGA-86-7711	90	0	0.168687	0.038668						1492	22	AA00213	73	0	0.266422	0.00359055
	5867	65	TCGA-86-7711	91	0	0.0930595	0.0215254						1493	22	AA00213	74	0	0.50352	0.237314
	5868	65	TCGA-86-7711	92	0	0.0600944	5.42954e-05						1494	22	AA00213	75	0	0.0577011	0.000815588
	5869	65	TCGA-86-7711	93	0	0.128643	0.00175646						1495	22	AA00213	76	0	0.0449455	0.000848151
	5870	65	TCGA-86-7711	94	0	0.159236	0.0201173						1496	22	AA00213	77	0	0.547422	0.486396
	5871	65	TCGA-86-7711	95	0	0.250559	0.00407893						1497	22	AA00213	78	0	0.466713	0.0443967
	5872	65	TCGA-86-7711	96	0	0.179847	0.135528						1498	22	AA00213	79	0	0.220102	0.0153771
	5873	65	TCGA-86-7711	97	0	0.0593005	0.00185487						1499	22	AA00213	80	0	0.146149	7.18782e-05
	5874	65	TCGA-86-7711	98	0	0.252124	0.0034961						1500	22	AA00213	81	0	0.290704	0.0076962
	5875	65	TCGA-86-7711	99	0	0.287861	0.059951						1501	22	AA00213	82	0	0.351756	0.265966
	5943	67	TCGA-78-7167	0	0	0.0231979	0.0118736						1502	22	AA00213	83	0	0.0863178	0.000288794
	5944	67	TCGA-78-7167	1	0	0.485236	0.194648						1503	22	AA00213	84	0	0.511824	0.0587364
	5945	67	TCGA-78-7167	2	0	0.0350274	0.0194364						1504	22	AA00213	85	0	0.230848	0.00104152
	5946	67	TCGA-78-7167	3	0	0.299184	0.232548						1505	22	AA00213	86	0	0.206837	0.183565
	5947	67	TCGA-78-7167	4	0	0.337652	0.237119						1506	22	AA00213	87	0	0.119721	0.00172823
	5948	67	TCGA-78-7167	5	0	0.238541	0.544505						1507	22	AA00213	88	0	0.462201	0.0135093
	5949	67	TCGA-78-7167	6	0	0.0217913	0.00604087						1508	22	AA00213	89	0	0.219058	0.00337044
	5950	67	TCGA-78-7167	7	0	0.331595	0.33964						1509	22	AA00213	90	0	0.0936199	0.0330823
	5951	67	TCGA-78-7167	8	0	0.122995	0.046069						1510	22	AA00213	91	0	0.185173	0.000343358
	5952	67	TCGA-78-7167	9	0	0.0874609	0.284232						1511	22	AA00213	92	0	0.169589	0.0233786
	5953	67	TCGA-78-7167	10	0	0.180506	0.114319						1512	22	AA00213	93	0	0.0944326	0.00458694
	5954	67	TCGA-78-7167	11	0	0.0342618	0.0365484						1513	22	AA00213	94	0	0.145575	0.0286568
	5955	67	TCGA-78-7167	12	0	0.413452	0.342283						1514	22	AA00213	95	0	0.353859	0.479939
	5956	67	TCGA-78-7167	13	0	0.310197	0.342598						1515	22	AA00213	96	0	0.240741	0.255976
	5957	67	TCGA-78-7167	14	0	0.319134	0.0835024						1516	22	AA00213	97	0	0.0640833	0.0464832
	5958	67	TCGA-78-7167	15	0	0.208101	0.216256						1517	22	AA00213	98	0	0.52386	0.375646
	5959	67	TCGA-78-7167	16	0	0.0977496	0.144556						1518	22	AA00213	99	0	0.0310163	0.0188402
	5960	67	TCGA-78-7167	17	0	0.4612	0.219097						1519	23	AA00835	0	0	0.189735	0.00120872
	5961	67	TCGA-78-7167	18	0	0.278438	0.291009						1520	23	AA00835	1	0	0.164848	0.100635
	5962	67	TCGA-78-7167	19	0	0.102263	0.511323						1521	23	AA00835	2	0	0.307831	0.00872264
	5963	67	TCGA-78-7167	20	0	0.192241	0.0847535						1522	23	AA00835	3	0	0.241136	0.196012
	5964	67	TCGA-78-7167	21	0	0.525846	0.274971						1523	23	AA00835	4	0	0.104286	0.00146661
	5965	67	TCGA-78-7167	22	0	0.376531	0.125089						1524	23	AA00835	5	0	0.13712	0.00058449
	5966	67	TCGA-78-7167	23	0	0.140303	0.170798						1525	23	AA00835	6	0	0.272593	0.00188332
	5967	67	TCGA-78-7167	24	0	0.0911112	0.0136599						1526	23	AA00835	7	0	0.200487	0.0266256
	5968	67	TCGA-78-7167	25	0	0.0816257	0.0331883						1527	23	AA00835	8	0	0.177223	0.186703
	5969	67	TCGA-78-7167	26	0	0.328341	0.341128						1528	23	AA00835	10	0	0.274208	0.0465835
	5970	67	TCGA-78-7167	27	0	0.482402	0.089825						1529	23	AA00835	11	0	0.243121	0.0334446
	5971	67	TCGA-78-7167	28	0	0.180225	0.0879188						1530	23	AA00835	12	0	0.143561	0.00552012
	5972	67	TCGA-78-7167	29	0	0.454039	0.4777						1531	23	AA00835	13	0	0.06314	0.00746249
	5973	67	TCGA-78-7167	30	0	0.0503945	0.0771754						1532	23	AA00835	14	0	0.333959	0.0112261
	5974	67	TCGA-78-7167	31	0	0.230286	0.679682						1533	23	AA00835	15	0	0.0239248	0.00146043
	5975	67	TCGA-78-7167	32	0	0.344963	0.49632						1534	23	AA00835	16	0	0.327617	0.240025
	5976	67	TCGA-78-7167	33	0	0.0901706	0.000838429						1535	23	AA00835	17	0	0.291405	0.00239284
	5977	67	TCGA-78-7167	34	0	0.146665	0.275685						1536	23	AA00835	18	0	0.0409251	0.000257764
	5978	67	TCGA-78-7167	35	0	0.0305441	0.00476949						1537	23	AA00835	19	0	0.295395	0.00219497
	5979	67	TCGA-78-7167	36	0	0.304832	0.0724373						1538	23	AA00835	20	0	0.136518	0.0413671
	5980	67	TCGA-78-7167	37	0	0.102229	0.0395731						1539	23	AA00835	21	0	0.0291361	0.00786736
	5981	67	TCGA-78-7167	38	0	0.062221	0.229516						1540	23	AA00835	22	0	0.422997	0.0333507
	5982	67	TCGA-78-7167	39	0	0.109397	0.0162178						1541	23	AA00835	24	0	0.112695	0.00953421
	5983	67	TCGA-78-7167	40	0	0.236314	0.738821						1542	23	AA00835	25	0	0.667136	0.566254
	5984	67	TCGA-78-7167	41	0	0.0384911	0.120954						1543	23	AA00835	26	0	0.248671	0.00284191
	5985	67	TCGA-78-7167	42	0	0.216848	0.0814471						1544	23	AA00835	27	0	0.172274	0.00184262
	5986	67	TCGA-78-7167	43	0	0.0744787	0.263739						1545	23	AA00835	28	0	0.180994	0.0105773
	5987	67	TCGA-78-7167	44	0	0.0316373	0.0511076						1546	23	AA00835	29	0	0.0180117	6.66376e-05
	5988	67	TCGA-78-7167	45	0	0.127885	0.244999						1547	23	AA00835	30	0	0.821549	0.0323725
	5989	67	TCGA-78-7167	46	0	0.0744053	0.0207501						1548	23	AA00835	31	0	0.098694	0.0203771
	5990	67	TCGA-78-7167	47	0	0.0595598	0.000906528						1549	23	AA00835	32	0	0.0295717	0.00259287
	5991	67	TCGA-78-7167	49	0	0.110196	0.000978504						1550	23	AA00835	33	0	0.00757621	1.59878e-06
	5992	67	TCGA-78-7167	50	0	0.0686354	0.0177981						1551	23	AA00835	34	0	0.105378	0.000382507
	5993	67	TCGA-78-7167	51	0	0.0919223	0.0439244						1552	23	AA00835	35	0	0.261262	0.00610304
	5994	67	TCGA-78-7167	52	0	0.163642	0.168287						1553	23	AA00835	36	0	0.261025	0.0884613
	5995	67	TCGA-78-7167	53	0	0.45677	0.358806						1554	23	AA00835	37	0	0.0243143	0.00547513
	5996	67	TCGA-78-7167	54	0	0.0404352	0.250237						1555	23	AA00835	38	0	0.416305	0.00294399
	5997	67	TCGA-78-7167	55	0	0.525682	0.365522						1556	23	AA00835	39	0	0.0630928	0.000335045
	5998	67	TCGA-78-7167	56	0	0.457585	0.42702						1557	23	AA00835	40	0	0.326375	0.122135
	5999	67	TCGA-78-7167	57	0	0.0721862	0.0098767						1558	23	AA00835	41	0	0.282581	0.0061206
	6000	67	TCGA-78-7167	58	0	0.407953	0.430157						1559	23	AA00835	42	0	0.302458	0.208898
	6001	67	TCGA-78-7167	59	0	0.0985176	0.00985248						1560	23	AA00835	43	0	0.239127	0.408768
	6002	67	TCGA-78-7167	60	0	0.447876	0.53896						1561	23	AA00835	44	0	0.250157	0.0118662
	6003	67	TCGA-78-7167	61	0	0.400361	0.0203459						1562	23	AA00835	45	0	0.292184	0.050465
	6004	67	TCGA-78-7167	62	0	0.0934833	0.300817						1563	23	AA00835	46	0	0.334118	0.0250278
	6005	67	TCGA-78-7167	63	0	0.124342	0.0563527						1564	23	AA00835	49	0	0.062064	0.00767481
	6006	67	TCGA-78-7167	64	0	0.244462	0.0733478						1565	23	AA00835	50	0	0.0406837	0.00194299
	6007	67	TCGA-78-7167	65	0	0.0325081	0.000367003						1566	23	AA00835	51	0	0.00294006	1.46137e-07
	6008	67	TCGA-78-7167	66	0	0.191896	0.0945418						1567	23	AA00835	52	0	0.594985	0.0727133
	6009	67	TCGA-78-7167	67	0	0.0634891	0.000961107						1568	23	AA00835	53	0	0.422108	0.0816946
	6010	67	TCGA-78-7167	68	0	0.228464	0.0939469						1569	23	AA00835	54	0	0.0668761	0.0156921
	6011	67	TCGA-78-7167	69	0	0.195613	0.238401						1570	23	AA00835	55	0	0.595917	0.121852
	6012	67	TCGA-78-7167	70	0	0.45142	0.738289						1571	23	AA00835	56	0	0.513207	0.48849
	6013	67	TCGA-78-7167	71	0	0.298649	0.508572						1572	23	AA00835	57	0	0.234667	0.199869
	6014	67	TCGA-78-7167	72	0	0.581617	0.660913						1573	23	AA00835	58	0	0.00912764	0.000231118
	6015	67	TCGA-78-7167	73	0	0.340378	0.0266163						1574	23	AA00835	59	0	0.281502	0.000470665
	6016	67	TCGA-78-7167	74	0	0.0463063	0.0205154						1575	23	AA00835	60	0	0.120197	0.00816908
	6017	67	TCGA-78-7167	75	0	0.335509	0.340052						1576	23	AA00835	61	0	0.086249	0.000804394
	6018	67	TCGA-78-7167	76	0	0.168108	0.0061932						1577	23	AA00835	62	0	0.039192	0.00480964
	6019	67	TCGA-78-7167	77	0	0.0442118	0.0937419						1578	23	AA00835	63	0	0.21632	0.00615775
	6020	67	TCGA-78-7167	78	0	0.177301	0.0077046						1579	23	AA00835	65	0	0.106186	9.75489e-05
	6021	67	TCGA-78-7167	79	0	0.0459125	0.00658988						1580	23	AA00835	66	0	0.222271	0.00291926
	6022	67	TCGA-78-7167	80	0	0.0996451	0.00507107						1581	23	AA00835	67	0	0.840617	0.466241
	6023	67	TCGA-78-7167	81	0	0.102424	0.000486305						1582	23	AA00835	68	0	0.200215	0.00119054
	6024	67	TCGA-78-7167	82	0	0.131367	0.0484192						1583	23	AA00835	69	0	0.449403	0.0901031
	6025	67	TCGA-78-7167	83	0	0.300911	0.10866						1584	23	AA00835	70	0	0.233628	0.0789302
	6026	67	TCGA-78-7167	84	0	0.0996807	0.0223895						1585	23	AA00835	71	0	0.350675	0.000379263
	6027	67	TCGA-78-7167	85	0	0.407728	0.305175						1586	23	AA00835	72	0	0.256466	0.27441
	6028	67	TCGA-78-7167	86	0	0.0183754	0.0132226						1587	23	AA00835	73	0	0.260624	0.0372308
	6029	67	TCGA-78-7167	87	0	0.0376477	0.00310436						1588	23	AA00835	74	0	0.174615	0.00154534
	6030	67	TCGA-78-7167	88	0	0.644209	0.278758						1589	23	AA00835	75	0	0.293475	0.0902014
	6031	67	TCGA-78-7167	89	0	0.0976111	0.0979208						1590	23	AA00835	77	0	0.245786	0.0116091
	6032	67	TCGA-78-7167	90	0	0.045488	0.0968385						1591	23	AA00835	78	0	0.41446	0.0470438
	6033	67	TCGA-78-7167	91	0	0.02306	0.00427817						1592	23	AA00835	79	0	0.0731432	0.0145848
	6034	67	TCGA-78-7167	92	0	0.0864617	0.229949						1593	23	AA00835	80	0	0.109778	0.0887952
	6035	67	TCGA-78-7167	93	0	0.336811	0.564049						1594	23	AA00835	81	0	0.27413	0.0036951
	6036	67	TCGA-78-7167	94	0	0.0419169	0.00146884						1595	23	AA00835	82	0	0.0873856	0.00589982
	6037	67	TCGA-78-7167	95	0	0.458046	0.310094						1596	23	AA00835	83	0	0.0875081	0.0303597
	6038	67	TCGA-78-7167	96	0	0.362911	0.562682						1597	23	AA00835	84	0	0.0827712	0.000806381
	6039	67	TCGA-78-7167	97	0	0.0135575	0.128023						1598	23	AA00835	85	0	0.073714	0.00356223
	6040	67	TCGA-78-7167	98	0	0.260704	0.0464845						1599	23	AA00835	86	0	0.529369	0.174537
	6041	67	TCGA-78-7167	99	0	0.141673	0.10626						1600	23	AA00835	87	0	0.426238	0.0145883
	6512	73	TCGA-L9-A444	0	0	0.429042	0.00935252						1601	23	AA00835	88	0	0.305163	0.0191192
	6513	73	TCGA-L9-A444	1	0	0.416764	0.0136863						1602	23	AA00835	89	0	0.236577	0.107808
	6514	73	TCGA-L9-A444	2	0	0.510229	0.0257312						1603	23	AA00835	90	0	0.163438	0.000652647
	6515	73	TCGA-L9-A444	3	0	0.552976	0.718978						1604	23	AA00835	91	0	0.354432	0.00719941
	6516	73	TCGA-L9-A444	4	0	0.162617	0.0303391						1605	23	AA00835	92	0	0.428082	0.0186451
	6517	73	TCGA-L9-A444	5	0	0.469549	0.037248						1606	23	AA00835	93	0	0.50301	0.261122
	6518	73	TCGA-L9-A444	6	0	0.175219	0.00186724						1607	23	AA00835	94	0	0.14692	0.0448277
	6519	73	TCGA-L9-A444	7	0	0.582708	0.235824						1608	23	AA00835	95	0	0.0934982	0.000558249
	6520	73	TCGA-L9-A444	8	0	0.578385	0.342607						1609	23	AA00835	96	0	0.0591136	0.000276446
	6521	73	TCGA-L9-A444	9	0	0.0825889	4.90239e-05						1610	23	AA00835	97	0	0.558645	0.742922
	6522	73	TCGA-L9-A444	10	0	0.464615	0.143922						1611	23	AA00835	98	0	0.157435	0.00707013
	6523	73	TCGA-L9-A444	11	0	0.504646	0.120654						1612	23	AA00835	99	0	0.266286	0.103134
	6524	73	TCGA-L9-A444	12	0	0.107407	0.00462259						1613	24	AA00677	0	0	0.110124	0.0548354
	6525	73	TCGA-L9-A444	13	0	0.638623	0.0447735						1614	24	AA00677	1	0	0.612866	0.0437974
	6526	73	TCGA-L9-A444	14	0	0.580929	0.0851199						1615	24	AA00677	2	0	0.365463	0.70224
	6527	73	TCGA-L9-A444	15	0	0.519975	0.0865867						1616	24	AA00677	4	0	0.139312	0.000449133
	6528	73	TCGA-L9-A444	16	0	0.42223	0.137568						1617	24	AA00677	5	0	0.409598	0.121899
	6529	73	TCGA-L9-A444	17	0	0.608441	0.0161573						1618	24	AA00677	6	0	0.531742	0.0629423
	6530	73	TCGA-L9-A444	18	0	0.309099	0.146486						1619	24	AA00677	8	0	0.301069	0.457675
	6531	73	TCGA-L9-A444	19	0	0.166631	0.00255159						1620	24	AA00677	9	0	0.389618	0.0238689
	6532	73	TCGA-L9-A444	20	0	0.354635	0.0414207						1621	24	AA00677	10	0	0.767264	0.820472
	6533	73	TCGA-L9-A444	22	0	0.00817346	1.14929e-07						1622	24	AA00677	11	0	0.493127	0.206904
	6534	73	TCGA-L9-A444	23	0	0.476648	0.115124						1623	24	AA00677	12	0	0.0897307	0.00223003
	6535	73	TCGA-L9-A444	24	0	0.541612	0.602163						1624	24	AA00677	13	0	0.397309	0.39119
	6536	73	TCGA-L9-A444	27	0	0.548892	0.233066						1625	24	AA00677	14	0	0.0187551	0.000166136
	6537	73	TCGA-L9-A444	28	0	0.291638	0.00121243						1626	24	AA00677	15	0	0.41875	0.529802
	6538	73	TCGA-L9-A444	30	0	0.201051	0.139797						1627	24	AA00677	16	0	0.421788	0.0391701
	6539	73	TCGA-L9-A444	32	0	0.356625	0.000501666						1628	24	AA00677	17	0	0.170785	0.186209
	6540	73	TCGA-L9-A444	33	0	0.450713	0.00441512						1629	24	AA00677	18	0	0.224497	0.0291909
	6541	73	TCGA-L9-A444	34	0	0.401815	0.0763766						1630	24	AA00677	19	0	0.044247	0.000156009
	6542	73	TCGA-L9-A444	35	0	0.500112	0.341758						1631	24	AA00677	20	0	0.387539	0.00743917
	6543	73	TCGA-L9-A444	36	0	0.377203	0.000368549						1632	24	AA00677	21	0	0.514736	0.359335
	6544	73	TCGA-L9-A444	37	0	0.647032	0.0603287						1633	24	AA00677	22	0	0.169824	0.00564013
	6545	73	TCGA-L9-A444	38	0	0.448967	0.217104						1634	24	AA00677	23	0	0.0214027	8.58385e-06
	6546	73	TCGA-L9-A444	39	0	0.407971	0.436647						1635	24	AA00677	24	0	0.140125	0.00497117
	6547	73	TCGA-L9-A444	40	0	0.187984	0.00542683						1636	24	AA00677	25	0	0.276092	0.00500753
	6548	73	TCGA-L9-A444	41	0	0.274894	0.0015513						1637	24	AA00677	26	0	0.545519	0.222028
	6549	73	TCGA-L9-A444	42	0	0.501035	0.00899082						1638	24	AA00677	27	0	0.171809	0.498364
	6550	73	TCGA-L9-A444	43	0	0.191472	0.0762409						1639	24	AA00677	28	0	0.369944	0.115541
	6551	73	TCGA-L9-A444	44	0	0.646955	0.512115						1640	24	AA00677	29	0	0.134504	0.0135945
	6552	73	TCGA-L9-A444	45	0	0.364338	0.00306025						1641	24	AA00677	30	0	0.519294	0.0406032
	6553	73	TCGA-L9-A444	46	0	0.368461	0.00114013						1642	24	AA00677	32	0	0.0650781	0.0200571
	6554	73	TCGA-L9-A444	47	0	0.0873108	1.78966e-05						1643	24	AA00677	34	0	0.0469603	0.000177639
	6555	73	TCGA-L9-A444	49	0	0.401215	0.0981185						1644	24	AA00677	35	0	0.108456	0.0136699
	6556	73	TCGA-L9-A444	50	0	0.195361	0.000111839						1645	24	AA00677	36	0	0.0781038	0.00998657
	6557	73	TCGA-L9-A444	52	0	0.555328	0.207055						1646	24	AA00677	38	0	0.100022	0.0155809
	6558	73	TCGA-L9-A444	54	0	0.215434	0.217978						1647	24	AA00677	40	0	0.407247	0.0224415
	6559	73	TCGA-L9-A444	55	0	0.192239	0.114616						1648	24	AA00677	43	0	0.270371	0.00378509
	6560	73	TCGA-L9-A444	56	0	0.552874	0.592335						1649	24	AA00677	44	0	0.478966	0.581154
	6561	73	TCGA-L9-A444	57	0	0.508521	0.0126949						1650	24	AA00677	45	0	0.486544	0.0524336
	6562	73	TCGA-L9-A444	59	0	0.668207	0.00315511						1651	24	AA00677	46	0	0.237985	0.0149316
	6563	73	TCGA-L9-A444	60	0	0.449001	0.0662674						1652	24	AA00677	48	0	0.581559	0.659375
	6564	73	TCGA-L9-A444	61	0	0.890938	0.572863						1653	24	AA00677	49	0	0.225574	0.0509438
	6565	73	TCGA-L9-A444	62	0	0.391417	0.000769297						1654	24	AA00677	52	0	0.350808	0.00345197
	6566	73	TCGA-L9-A444	63	0	0.567361	0.00554886						1655	24	AA00677	54	0	0.142406	0.007965
	6567	73	TCGA-L9-A444	64	0	0.745027	0.155063						1656	24	AA00677	55	0	0.120788	0.00141803
	6568	73	TCGA-L9-A444	65	0	0.773444	0.339473						1657	24	AA00677	56	0	0.180577	0.0251592
	6569	73	TCGA-L9-A444	66	0	0.365996	0.650556						1658	24	AA00677	57	0	0.0167627	0.00741708
	6570	73	TCGA-L9-A444	67	0	0.585151	0.49322						1659	24	AA00677	58	0	0.182806	0.0195371
	6571	73	TCGA-L9-A444	68	0	0.354435	0.00531018						1660	24	AA00677	59	0	0.256039	0.0034488
	6572	73	TCGA-L9-A444	69	0	0.875193	0.342297						1661	24	AA00677	61	0	0.408379	0.0357735
	6573	73	TCGA-L9-A444	71	0	0.176055	0.00332343						1662	24	AA00677	62	0	0.154623	0.00200405
	6574	73	TCGA-L9-A444	72	0	0.140749	0.000252697						1663	24	AA00677	63	0	0.427922	0.187484
	6575	73	TCGA-L9-A444	73	0	0.352474	0.0732207						1664	24	AA00677	64	0	0.153294	0.00256744
	6576	73	TCGA-L9-A444	74	0	0.45374	0.00406319						1665	24	AA00677	65	0	0.674516	0.0630172
	6577	73	TCGA-L9-A444	75	0	0.433604	0.000193724						1666	24	AA00677	67	0	0.229705	0.00222472
	6578	73	TCGA-L9-A444	76	0	0.210946	5.99218e-05						1667	24	AA00677	68	0	0.0310015	0.000136357
	6579	73	TCGA-L9-A444	77	0	0.487319	0.943894						1668	24	AA00677	69	0	0.125813	0.0679694
	6580	73	TCGA-L9-A444	78	0	0.810576	0.503927						1669	24	AA00677	70	0	0.5254	0.529619
	6581	73	TCGA-L9-A444	79	0	0.610994	0.873366						1670	24	AA00677	71	0	0.104691	0.0027002
	6582	73	TCGA-L9-A444	80	0	0.348978	0.00151247						1671	24	AA00677	72	0	0.358658	0.0126258
	6583	73	TCGA-L9-A444	81	0	0.249353	0.00683046						1672	24	AA00677	74	0	0.518605	0.0355976
	6584	73	TCGA-L9-A444	84	0	0.772998	0.558238						1673	24	AA00677	75	0	0.642551	0.905841
	6585	73	TCGA-L9-A444	86	0	0.618992	0.176101						1674	24	AA00677	77	0	0.144946	0.0121101
	6586	73	TCGA-L9-A444	87	0	0.752182	0.0975819						1675	24	AA00677	78	0	0.484836	0.506702
	6587	73	TCGA-L9-A444	88	0	0.425524	0.0865832						1676	24	AA00677	79	0	0.208199	0.00360518
	6588	73	TCGA-L9-A444	89	0	0.408028	0.0155637						1677	24	AA00677	80	0	0.485524	0.00399101
	6589	73	TCGA-L9-A444	91	0	0.692575	0.220823						1678	24	AA00677	81	0	0.234442	0.0205241
	6590	73	TCGA-L9-A444	92	0	0.0436843	0.000232511						1679	24	AA00677	82	0	0.681029	0.023514
	6591	73	TCGA-L9-A444	93	0	0.382322	0.000582581						1680	24	AA00677	83	0	0.18556	0.0111459
	6592	73	TCGA-L9-A444	94	0	0.565907	0.112018						1681	24	AA00677	84	0	0.263844	0.0165506
	6593	73	TCGA-L9-A444	96	0	0.648154	0.218192						1682	24	AA00677	85	0	0.34885	0.0629029
	6594	73	TCGA-L9-A444	98	0	0.690878	0.00446445						1683	24	AA00677	86	0	0.317029	0.534775
	6595	73	TCGA-L9-A444	99	0	0.444439	0.00286613						1684	24	AA00677	87	0	0.418259	0.0381914
	6775	77	TCGA-44-7667	0	0	0.695042	0.109886						1685	24	AA00677	88	0	0.0196812	0.000820815
	6776	77	TCGA-44-7667	1	0	0.342044	0.480739						1686	24	AA00677	89	0	0.294784	0.00907266
	6777	77	TCGA-44-7667	2	0	0.128334	0.000102988						1687	24	AA00677	90	0	0.112418	0.0087378
	6778	77	TCGA-44-7667	3	0	0.214165	0.000423906						1688	24	AA00677	92	0	0.432029	0.217901
	6779	77	TCGA-44-7667	4	0	0.410382	0.136013						1689	24	AA00677	93	0	0.100169	0.000326036
	6780	77	TCGA-44-7667	5	0	0.173017	0.00641251						1690	24	AA00677	94	0	0.171624	0.00953262
	6781	77	TCGA-44-7667	6	0	0.319404	0.0956685						1691	24	AA00677	95	0	0.391833	0.00676764
	6782	77	TCGA-44-7667	7	0	0.450841	0.00510242						1692	24	AA00677	96	0	0.275852	0.00297908
	6783	77	TCGA-44-7667	8	0	0.285784	0.0112519						1693	24	AA00677	98	0	0.289012	0.00759581
	6784	77	TCGA-44-7667	9	0	0.0620873	0.0027169						1694	24	AA00677	99	0	0.619643	0.0175729
	6785	77	TCGA-44-7667	10	0	0.308778	0.0312517						1695	25	AA00322	0	0	0.0330953	0.110228
	6786	77	TCGA-44-7667	11	0	0.640442	0.0589419						1696	25	AA00322	1	0	0.549273	0.350863
	6787	77	TCGA-44-7667	12	0	0.334468	0.00141156						1697	25	AA00322	2	0	0.0861977	0.0305537
	6788	77	TCGA-44-7667	13	0	0.029426	1.3779e-08						1698	25	AA00322	3	0	0.21926	0.0187057
	6789	77	TCGA-44-7667	14	0	0.698416	0.138812						1699	25	AA00322	4	0	0.344312	0.440879
	6790	77	TCGA-44-7667	15	0	0.121322	0.000518553						1700	25	AA00322	5	0	0.0235803	0.0337958
	6791	77	TCGA-44-7667	16	0	0.400612	0.00160489						1701	25	AA00322	6	0	0.0641602	0.267323
	6792	77	TCGA-44-7667	17	0	0.320473	0.00217234						1702	25	AA00322	7	0	0.481277	0.196598
	6793	77	TCGA-44-7667	18	0	0.37582	0.00396569						1703	25	AA00322	8	0	0.0799364	0.0472437
	6794	77	TCGA-44-7667	19	0	0.221714	0.00271878						1704	25	AA00322	9	0	0.0213097	0.0037441
	6795	77	TCGA-44-7667	21	0	0.0336174	7.23695e-07						1705	25	AA00322	10	0	0.552359	0.0688489
	6796	77	TCGA-44-7667	22	0	0.87492	0.120543						1706	25	AA00322	11	0	0.333529	0.679601
	6797	77	TCGA-44-7667	23	0	0.56425	0.62271						1707	25	AA00322	12	0	0.187486	0.0900899
	6798	77	TCGA-44-7667	24	0	0.612882	0.0160143						1708	25	AA00322	13	0	0.10605	0.562491
	6799	77	TCGA-44-7667	25	0	0.370078	0.00492497						1709	25	AA00322	14	0	0.267299	0.113394
	6800	77	TCGA-44-7667	26	0	0.116508	0.00653408						1710	25	AA00322	15	0	0.0812735	0.00579841
	6801	77	TCGA-44-7667	27	0	0.577644	0.122478						1711	25	AA00322	16	0	0.100241	0.0421769
	6802	77	TCGA-44-7667	28	0	0.164756	0.00119996						1712	25	AA00322	17	0	0.211304	0.0184294
	6803	77	TCGA-44-7667	29	0	0.424041	0.000910971						1713	25	AA00322	18	0	0.624035	0.163025
	6804	77	TCGA-44-7667	31	0	0.199292	0.00886246						1714	25	AA00322	19	0	0.210906	0.0093314
	6805	77	TCGA-44-7667	32	0	0.288713	1.98895e-05						1715	25	AA00322	20	0	0.510813	0.3057
	6806	77	TCGA-44-7667	33	0	0.438079	0.164747						1716	25	AA00322	21	0	0.12319	0.0314977
	6807	77	TCGA-44-7667	34	0	0.0585628	0.00021023						1717	25	AA00322	22	0	0.155543	0.205597
	6808	77	TCGA-44-7667	35	0	0.177213	0.0033836						1718	25	AA00322	23	0	0.620999	0.331438
	6809	77	TCGA-44-7667	36	0	0.469001	0.0335703						1719	25	AA00322	24	0	0.167315	0.023335
	6810	77	TCGA-44-7667	37	0	0.125797	0.000175955						1720	25	AA00322	25	0	0.307961	0.13243
	6811	77	TCGA-44-7667	39	0	0.056801	0.000146817						1721	25	AA00322	26	0	0.0566831	0.000511684
	6812	77	TCGA-44-7667	40	0	0.454741	0.000143217						1722	25	AA00322	27	0	0.286208	0.168018
	6813	77	TCGA-44-7667	41	0	0.317374	0.10572						1723	25	AA00322	28	0	0.266562	0.110529
	6814	77	TCGA-44-7667	42	0	0.570904	0.000930138						1724	25	AA00322	29	0	0.211361	0.371621
	6815	77	TCGA-44-7667	43	0	0.220011	0.00330616						1725	25	AA00322	30	0	0.0827325	0.00208381
	6816	77	TCGA-44-7667	44	0	0.352826	0.000930786						1726	25	AA00322	31	0	0.151551	0.0155778
	6817	77	TCGA-44-7667	45	0	0.976558	0.0916247						1727	25	AA00322	32	0	0.0333352	0.020812
	6818	77	TCGA-44-7667	46	0	0.264854	0.00277865						1728	25	AA00322	33	0	0.61598	0.608642
	6819	77	TCGA-44-7667	47	0	0.452489	0.744044						1729	25	AA00322	34	0	0.130843	0.0911046
	6820	77	TCGA-44-7667	48	0	0.115882	0.00034866						1730	25	AA00322	35	0	0.486163	0.333122
	6821	77	TCGA-44-7667	50	0	0.347612	0.000237357						1731	25	AA00322	36	0	0.526367	0.0396661
	6822	77	TCGA-44-7667	51	0	0.115775	7.19418e-05						1732	25	AA00322	37	0	0.263016	0.185883
	6823	77	TCGA-44-7667	53	0	0.417074	0.0324478						1733	25	AA00322	38	0	0.370426	0.0574341
	6824	77	TCGA-44-7667	54	0	0.1001	0.0065817						1734	25	AA00322	39	0	0.0505017	0.0597409
	6825	77	TCGA-44-7667	55	0	0.186479	0.00361078						1735	25	AA00322	40	0	0.346038	0.746205
	6826	77	TCGA-44-7667	56	0	0.0344215	0.000206467						1736	25	AA00322	41	0	0.147518	0.0173816
	6827	77	TCGA-44-7667	57	0	0.00411965	1.47709e-05						1737	25	AA00322	42	0	0.0559656	0.000184267
	6828	77	TCGA-44-7667	58	0	0.290615	0.015475						1738	25	AA00322	43	0	0.0478188	0.0168363
	6829	77	TCGA-44-7667	59	0	0.150842	0.0282246						1739	25	AA00322	44	0	0.183877	0.103678
	6830	77	TCGA-44-7667	60	0	0.0546935	0.0191985						1740	25	AA00322	45	0	0.352488	0.251603
	6831	77	TCGA-44-7667	61	0	0.801473	0.0515588						1741	25	AA00322	46	0	0.231716	0.601708
	6832	77	TCGA-44-7667	63	0	0.406456	0.0180359						1742	25	AA00322	47	0	0.261228	0.18772
	6833	77	TCGA-44-7667	64	0	0.367256	0.00348863						1743	25	AA00322	48	0	0.526483	0.270808
	6834	77	TCGA-44-7667	65	0	0.0168154	3.10069e-07						1744	25	AA00322	49	0	0.181245	0.444635
	6835	77	TCGA-44-7667	66	0	0.403286	0.00382327						1745	25	AA00322	50	0	0.0557557	0.00828145
	6836	77	TCGA-44-7667	67	0	0.128274	0.00180333						1746	25	AA00322	51	0	0.126383	0.276845
	6837	77	TCGA-44-7667	69	0	0.21035	0.000501009						1747	25	AA00322	52	0	0.330473	0.00379971
	6838	77	TCGA-44-7667	71	0	0.638504	0.000779661						1748	25	AA00322	53	0	0.427139	0.644915
	6839	77	TCGA-44-7667	72	0	0.431659	9.5008e-05						1749	25	AA00322	54	0	0.785618	0.503616
	6840	77	TCGA-44-7667	73	0	0.523227	9.82509e-06						1750	25	AA00322	55	0	0.222206	0.0936398
	6841	77	TCGA-44-7667	74	0	0.455407	0.287171						1751	25	AA00322	56	0	0.50696	0.720077
	6842	77	TCGA-44-7667	75	0	0.0229589	0.000315927						1752	25	AA00322	57	0	0.274313	0.726334
	6843	77	TCGA-44-7667	76	0	0.0656967	9.18578e-06						1753	25	AA00322	58	0	0.193951	0.0103331
	6844	77	TCGA-44-7667	77	0	0.561003	0.00670307						1754	25	AA00322	59	0	0.104965	0.0926431
	6845	77	TCGA-44-7667	78	0	0.0737296	1.03165e-05						1755	25	AA00322	60	0	0.13456	0.101926
	6846	77	TCGA-44-7667	80	0	0.336648	0.0119993						1756	25	AA00322	61	0	0.16121	0.0206724
	6847	77	TCGA-44-7667	81	0	0.654482	0.615805						1757	25	AA00322	62	0	0.205012	0.451886
	6848	77	TCGA-44-7667	82	0	0.452258	0.13442						1758	25	AA00322	63	0	0.0865826	0.00617225
	6849	77	TCGA-44-7667	83	0	0.415489	2.2657e-05						1759	25	AA00322	64	0	0.473383	0.40582
	6850	77	TCGA-44-7667	84	0	0.755356	0.64563						1760	25	AA00322	65	0	0.0600986	0.00284271
	6851	77	TCGA-44-7667	85	0	0.451279	1.57607e-05						1761	25	AA00322	66	0	0.521844	0.157697
	6852	77	TCGA-44-7667	86	0	0.225528	0.0122284						1762	25	AA00322	67	0	0.129213	0.0403233
	6853	77	TCGA-44-7667	87	0	0.118324	3.16164e-06						1763	25	AA00322	68	0	0.0186558	0.0104023
	6854	77	TCGA-44-7667	88	0	0.0431584	3.3272e-05						1764	25	AA00322	69	0	0.296711	0.177894
	6855	77	TCGA-44-7667	89	0	0.290299	0.0223761						1765	25	AA00322	70	0	0.264573	0.175049
	6856	77	TCGA-44-7667	90	0	0.596484	0.000942257						1766	25	AA00322	71	0	0.51068	0.00125227
	6857	77	TCGA-44-7667	91	0	0.848494	0.000431618						1767	25	AA00322	72	0	0.163565	0.132375
	6858	77	TCGA-44-7667	92	0	0.174029	0.00267391						1768	25	AA00322	73	0	0.101876	0.00396852
	6859	77	TCGA-44-7667	93	0	0.468943	0.00371125						1769	25	AA00322	74	0	0.0937905	0.00200393
	6860	77	TCGA-44-7667	95	0	0.65043	0.0584913						1770	25	AA00322	75	0	0.230329	0.230754
	6861	77	TCGA-44-7667	96	0	0.432807	0.0195356						1771	25	AA00322	76	0	0.186096	0.446166
	6862	77	TCGA-44-7667	97	0	0.0433444	0.00185223						1772	25	AA00322	77	0	0.0298361	0.0158514
	6863	77	TCGA-44-7667	98	0	0.345451	0.000229104						1773	25	AA00322	78	0	0.376856	0.0160403
	6864	77	TCGA-44-7667	99	0	0.762539	0.252802						1774	25	AA00322	79	0	0.297486	0.135425
	7663	87	TCGA-50-5942	0	0	0.317405	0.621069						1775	25	AA00322	80	0	0.209937	0.407227
	7664	87	TCGA-50-5942	1	0	0.219424	0.0346876						1776	25	AA00322	81	0	0.412231	0.83746
	7665	87	TCGA-50-5942	2	0	0.289774	0.116177						1777	25	AA00322	82	0	0.00945593	0.0273218
	7666	87	TCGA-50-5942	3	0	0.319851	0.111415						1778	25	AA00322	83	0	0.49481	0.44971
	7667	87	TCGA-50-5942	4	0	0.207478	0.0236311						1779	25	AA00322	84	0	0.69656	0.11886
	7668	87	TCGA-50-5942	6	0	0.443859	0.265663						1780	25	AA00322	85	0	0.403196	0.207619
	7669	87	TCGA-50-5942	8	0	0.346207	0.0357764						1781	25	AA00322	86	0	0.0523804	0.00255476
	7670	87	TCGA-50-5942	9	0	0.307741	0.00330398						1782	25	AA00322	87	0	0.420223	0.548049
	7671	87	TCGA-50-5942	10	0	0.225519	0.0628945						1783	25	AA00322	88	0	0.306423	0.0344074
	7672	87	TCGA-50-5942	11	0	0.176452	0.289159						1784	25	AA00322	89	0	0.112916	0.00214225
	7673	87	TCGA-50-5942	12	0	0.214177	0.00147364						1785	25	AA00322	90	0	0.340691	0.215109
	7674	87	TCGA-50-5942	13	0	0.266742	0.152604						1786	25	AA00322	92	0	0.0604449	0.216216
	7675	87	TCGA-50-5942	14	0	0.36729	0.318616						1787	25	AA00322	93	0	0.118854	0.0539762
	7676	87	TCGA-50-5942	15	0	0.121114	0.157759						1788	25	AA00322	94	0	0.276013	0.0479701
	7677	87	TCGA-50-5942	16	0	0.380616	0.393789						1789	25	AA00322	95	0	0.269809	0.534122
	7678	87	TCGA-50-5942	17	0	0.246416	0.705829						1790	25	AA00322	96	0	0.18949	0.0650745
	7679	87	TCGA-50-5942	18	0	0.252701	0.0486907						1791	25	AA00322	97	0	0.18839	2.96075e-05
	7680	87	TCGA-50-5942	19	0	0.381319	0.222295						1792	25	AA00322	98	0	0.28706	0.0927273
	7681	87	TCGA-50-5942	20	0	0.265299	0.549076						1793	25	AA00322	99	0	0.136127	0.422198
	7682	87	TCGA-50-5942	21	0	0.230828	0.0991108						1794	26	AA00996	8	0	0.0507709	6.87564e-05
	7683	87	TCGA-50-5942	22	0	0.132546	0.0430642						1795	26	AA00996	11	0	0.276558	0.169294
	7684	87	TCGA-50-5942	23	0	0.301298	0.0959785						1796	26	AA00996	12	0	0.351638	0.00562622
	7685	87	TCGA-50-5942	24	0	0.314798	0.00951058						1797	26	AA00996	13	0	0.195487	0.00218662
	7686	87	TCGA-50-5942	25	0	0.277525	0.0450453						1798	26	AA00996	14	0	0.010045	6.63281e-06
	7687	87	TCGA-50-5942	26	0	0.297158	0.376631						1799	26	AA00996	15	0	0.197282	2.23279e-05
	7688	87	TCGA-50-5942	27	0	0.178313	0.0822155						1800	26	AA00996	16	0	0.562303	0.0804481
	7689	87	TCGA-50-5942	28	0	0.103409	0.120428						1801	26	AA00996	17	0	0.137499	8.29685e-05
	7690	87	TCGA-50-5942	29	0	0.211194	0.41235						1802	26	AA00996	18	0	0.0546615	0.0159235
	7691	87	TCGA-50-5942	30	0	0.341048	0.323904						1803	26	AA00996	19	0	0.850278	0.0727951
	7692	87	TCGA-50-5942	31	0	0.510713	0.0595489						1804	26	AA00996	25	0	0.210106	7.83484e-06
	7693	87	TCGA-50-5942	32	0	0.181801	0.0361784						1805	26	AA00996	26	0	0.558601	2.75486e-05
	7694	87	TCGA-50-5942	33	0	0.23313	0.165952						1806	26	AA00996	28	0	0.240283	0.00353658
	7695	87	TCGA-50-5942	34	0	0.404459	0.0169417						1807	26	AA00996	29	0	0.141093	0.000417692
	7696	87	TCGA-50-5942	35	0	0.495891	0.190464						1808	26	AA00996	31	0	0.260361	0.0223876
	7697	87	TCGA-50-5942	36	0	0.136231	0.000700212						1809	26	AA00996	33	0	0.121213	2.21937e-05
	7698	87	TCGA-50-5942	37	0	0.045785	0.0200317						1810	26	AA00996	34	0	0.33743	0.144826
	7699	87	TCGA-50-5942	38	0	0.282183	0.0964613						1811	26	AA00996	35	0	0.0362477	0.000192743
	7700	87	TCGA-50-5942	39	0	0.238255	0.305572						1812	26	AA00996	38	0	0.179735	0.0124937
	7701	87	TCGA-50-5942	40	0	0.420753	0.0155099						1813	26	AA00996	41	0	0.310618	0.0115025
	7702	87	TCGA-50-5942	41	0	0.264902	0.106249						1814	26	AA00996	46	0	0.176656	0.0702662
	7703	87	TCGA-50-5942	42	0	0.381621	0.607607						1815	26	AA00996	47	0	0.812483	0.0276343
	7704	87	TCGA-50-5942	43	0	0.374362	0.482857						1816	26	AA00996	48	0	0.383014	0.000618613
	7705	87	TCGA-50-5942	44	0	0.337913	0.00100451						1817	26	AA00996	51	0	0.369097	0.924493
	7706	87	TCGA-50-5942	45	0	0.284964	0.15337						1818	26	AA00996	52	0	0.363517	0.0172525
	7707	87	TCGA-50-5942	46	0	0.209251	0.0373121						1819	26	AA00996	53	0	0.0976247	0.761473
	7708	87	TCGA-50-5942	47	0	0.211992	0.250023						1820	26	AA00996	56	0	0.171353	0.0151699
	7709	87	TCGA-50-5942	48	0	0.542689	0.0805031						1821	26	AA00996	58	0	0.115089	0.0208406
	7710	87	TCGA-50-5942	49	0	0.335093	0.531275						1822	26	AA00996	61	0	0.428312	0.512333
	7711	87	TCGA-50-5942	50	0	0.389973	0.480885						1823	26	AA00996	66	0	0.486756	0.0607867
	7712	87	TCGA-50-5942	51	0	0.439543	0.0364473						1824	26	AA00996	68	0	0.0803737	0.00270312
	7713	87	TCGA-50-5942	52	0	0.223884	0.0542256						1825	26	AA00996	69	0	0.178727	0.000737889
	7714	87	TCGA-50-5942	53	0	0.321376	0.231322						1826	26	AA00996	70	0	0.011804	7.21234e-05
	7715	87	TCGA-50-5942	54	0	0.207439	0.0426833						1827	26	AA00996	72	0	0.183542	0.00198416
	7716	87	TCGA-50-5942	55	0	0.294466	0.0079351						1828	26	AA00996	77	0	0.177241	0.0787162
	7717	87	TCGA-50-5942	56	0	0.238132	0.174773						1829	26	AA00996	80	0	0.361237	0.554105
	7718	87	TCGA-50-5942	57	0	0.334093	0.143784						1830	26	AA00996	81	0	0.218094	0.0251076
	7719	87	TCGA-50-5942	58	0	0.136906	0.0276127						1831	26	AA00996	82	0	0.505363	0.000189459
	7720	87	TCGA-50-5942	59	0	0.193972	0.11634						1832	26	AA00996	83	0	0.533097	0.519099
	7721	87	TCGA-50-5942	60	0	0.293982	0.267694						1833	26	AA00996	85	0	0.287368	0.0297773
	7722	87	TCGA-50-5942	61	0	0.213142	0.0471613						1834	26	AA00996	86	0	0.193498	0.0136917
	7723	87	TCGA-50-5942	62	0	0.217923	0.182739						1835	26	AA00996	88	0	0.475249	0.514555
	7724	87	TCGA-50-5942	63	0	0.244462	0.202713						1836	26	AA00996	89	0	0.378532	0.000142806
	7725	87	TCGA-50-5942	64	0	0.263105	0.316217						1837	26	AA00996	93	0	0.138871	8.63914e-05
	7726	87	TCGA-50-5942	65	0	0.383159	0.29921						1838	26	AA00996	95	0	0.357543	0.0493387
	7727	87	TCGA-50-5942	66	0	0.210721	0.502383						1839	26	AA00996	99	0	0.416602	0.0027666
	7728	87	TCGA-50-5942	67	0	0.44969	0.0941228						1840	27	AA00311	0	0	0.229956	0.00804409
	7729	87	TCGA-50-5942	68	0	0.416587	0.307479						1841	27	AA00311	1	0	0.433273	0.18172
	7730	87	TCGA-50-5942	69	0	0.292392	0.11618						1842	27	AA00311	3	0	0.0908914	0.247821
	7731	87	TCGA-50-5942	70	0	0.179481	0.352164						1843	27	AA00311	6	0	0.230433	0.000404336
	7732	87	TCGA-50-5942	71	0	0.136364	0.0590373						1844	27	AA00311	8	0	0.0923021	0.112405
	7733	87	TCGA-50-5942	72	0	0.464149	0.495326						1845	27	AA00311	12	0	0.281037	0.00130447
	7734	87	TCGA-50-5942	73	0	0.226877	0.0731213						1846	27	AA00311	16	0	0.347805	0.000107325
	7735	87	TCGA-50-5942	74	0	0.149648	0.0126159						1847	27	AA00311	18	0	0.112753	7.87113e-05
	7736	87	TCGA-50-5942	75	0	0.439628	0.686556						1848	27	AA00311	20	0	0.236568	0.00648704
	7737	87	TCGA-50-5942	76	0	0.177258	0.0105901						1849	27	AA00311	22	0	0.140586	0.0403492
	7738	87	TCGA-50-5942	77	0	0.234729	0.0226952						1850	27	AA00311	25	0	0.479981	0.291569
	7739	87	TCGA-50-5942	78	0	0.539662	0.143401						1851	27	AA00311	26	0	0.287638	0.00183551
	7740	87	TCGA-50-5942	79	0	0.376106	0.284641						1852	27	AA00311	31	0	0.182264	2.33398e-05
	7741	87	TCGA-50-5942	80	0	0.275843	0.0735569						1853	27	AA00311	33	0	0.273863	0.0280665
	7742	87	TCGA-50-5942	81	0	0.272112	0.262959						1854	27	AA00311	34	0	0.0996239	0.000487851
	7743	87	TCGA-50-5942	82	0	0.0713345	0.0152742						1855	27	AA00311	38	0	0.0994899	0.00294755
	7744	87	TCGA-50-5942	83	0	0.334195	0.374737						1856	27	AA00311	40	0	0.259514	0.0052583
	7745	87	TCGA-50-5942	84	0	0.350429	0.451723						1857	27	AA00311	45	0	0.0898297	0.0029419
	7746	87	TCGA-50-5942	85	0	0.223713	0.131139						1858	27	AA00311	47	0	0.0390643	0.000207054
	7747	87	TCGA-50-5942	86	0	0.217574	0.238259						1859	27	AA00311	48	0	0.155099	0.201349
	7748	87	TCGA-50-5942	87	0	0.364719	0.246816						1860	27	AA00311	56	0	0.241092	0.0541811
	7749	87	TCGA-50-5942	88	0	0.195006	0.118826						1861	27	AA00311	60	0	0.0638921	0.00124343
	7750	87	TCGA-50-5942	89	0	0.313303	0.117994						1862	27	AA00311	63	0	0.152284	0.0483674
	7751	87	TCGA-50-5942	90	0	0.295525	0.207707						1863	27	AA00311	65	0	0.149629	0.00136067
	7752	87	TCGA-50-5942	91	0	0.325639	0.497252						1864	27	AA00311	67	0	0.150413	0.0165985
	7753	87	TCGA-50-5942	92	0	0.398711	0.446641						1865	27	AA00311	68	0	0.0395116	4.38293e-05
	7754	87	TCGA-50-5942	93	0	0.252081	0.302452						1866	27	AA00311	69	0	0.0163705	2.29156e-05
	7755	87	TCGA-50-5942	94	0	0.196035	0.125285						1867	27	AA00311	71	0	0.166858	0.00118813
	7756	87	TCGA-50-5942	95	0	0.351928	0.163604						1868	27	AA00311	73	0	0.340597	0.198737
	7757	87	TCGA-50-5942	96	0	0.255215	0.117885						1869	27	AA00311	75	0	0.0687508	0.000311592
	7758	87	TCGA-50-5942	97	0	0.25373	0.235416						1870	27	AA00311	76	0	0.0846309	0.216827
	7759	87	TCGA-50-5942	98	0	0.393254	0.433675						1871	27	AA00311	80	0	0.149476	0.367186
	7760	87	TCGA-50-5942	99	0	0.203287	0.0224454						1872	27	AA00311	81	0	0.139713	0.00086296
	9110	104	TCGA-05-4244	0	0	3.481e-05	2.16166e-05						1873	27	AA00311	83	0	0.00709845	4.8983e-10
	9111	104	TCGA-05-4244	1	0	0.00198086	2.52328e-05						1874	27	AA00311	86	0	0.0456346	0.00131861
	9112	104	TCGA-05-4244	2	0	0.0289906	0.0732756						1875	27	AA00311	87	0	0.332266	0.000502569
	9113	104	TCGA-05-4244	3	0	8.73753e-06	2.47644e-08						1876	27	AA00311	88	0	0.0790815	0.0518763
	9114	104	TCGA-05-4244	4	0	7.55941e-06	1.27102e-05						1877	27	AA00311	89	0	0.105639	0.00202726
	9115	104	TCGA-05-4244	5	0	0.00142686	1.0851e-08						1878	27	AA00311	90	0	0.08065	0.00019824
	9116	104	TCGA-05-4244	6	0	0.000536506	1.13782e-07						1879	27	AA00311	91	0	0.20718	0.000351386
	9117	104	TCGA-05-4244	7	0	0.000693896	0.00161734						1880	27	AA00311	94	0	0.302015	0.0248006
	9118	104	TCGA-05-4244	8	0	2.53607e-05	1.51112e-06						1881	28	AA00050	0	0	0.0882185	0.000350128
	9119	104	TCGA-05-4244	9	0	0.000346676	3.90228e-05						1882	28	AA00050	3	0	0.635531	0.017773
	9120	104	TCGA-05-4244	10	0	0.000454772	1.11422e-07						1883	28	AA00050	6	0	0.681449	0.129237
	9121	104	TCGA-05-4244	11	0	2.69683e-06	1.97333e-05						1884	28	AA00050	7	0	0.463471	0.0555432
	9122	104	TCGA-05-4244	12	0	4.7093e-05	1.41061e-09						1885	28	AA00050	8	0	0.677875	0.031735
	9123	104	TCGA-05-4244	13	0	1.03128e-05	6.07513e-05						1886	28	AA00050	9	0	0.720327	0.0203565
	9124	104	TCGA-05-4244	14	0	2.41267e-05	2.29396e-07						1887	28	AA00050	10	0	0.122162	0.00506615
	9125	104	TCGA-05-4244	15	0	0.0036804	0.0037721						1888	28	AA00050	11	0	0.533974	3.91986e-05
	9126	104	TCGA-05-4244	16	0	0.000146452	0.000131663						1889	28	AA00050	17	0	0.144013	1.80136e-06
	9127	104	TCGA-05-4244	17	0	1.74251e-06	3.81418e-06						1890	28	AA00050	18	0	0.428525	0.0162432
	9128	104	TCGA-05-4244	18	0	0.000166131	2.9949e-06						1891	28	AA00050	20	0	0.36415	0.00402472
	9129	104	TCGA-05-4244	19	0	1.38795e-05	1.22688e-06						1892	28	AA00050	21	0	0.484099	0.00470502
	9130	104	TCGA-05-4244	20	0	1.75479e-06	8.75101e-09						1893	28	AA00050	23	0	0.568378	0.00139012
	9131	104	TCGA-05-4244	21	0	0.00792812	2.21918e-05						1894	28	AA00050	24	0	0.469432	0.00226269
	9132	104	TCGA-05-4244	22	0	1.21248e-06	1.67181e-09						1895	28	AA00050	26	0	0.304321	0.00602088
	9133	104	TCGA-05-4244	23	0	3.48236e-05	0.00013041						1896	28	AA00050	27	0	0.303621	0.130134
	9134	104	TCGA-05-4244	24	0	1.71751e-05	9.17389e-09						1897	28	AA00050	28	0	0.20015	2.70419e-05
	9135	104	TCGA-05-4244	25	0	1.23559e-08	7.03926e-08						1898	28	AA00050	32	0	0.161763	0.0449577
	9136	104	TCGA-05-4244	26	0	5.50058e-09	3.01999e-09						1899	28	AA00050	33	0	0.468915	0.003767
	9137	104	TCGA-05-4244	27	0	5.65679e-06	7.83867e-06						1900	28	AA00050	35	0	0.238361	0.00318587
	9138	104	TCGA-05-4244	28	0	1.67996e-05	0.000202632						1901	28	AA00050	36	0	0.294568	0.00326815
	9139	104	TCGA-05-4244	29	0	0.00137019	4.00892e-05						1902	28	AA00050	38	0	0.514253	0.000616706
	9140	104	TCGA-05-4244	30	0	0.00317093	1.17846e-05						1903	28	AA00050	39	0	0.169926	0.00341938
	9141	104	TCGA-05-4244	31	0	8.1414e-05	1.22169e-05						1904	28	AA00050	40	0	0.0516279	0.000187352
	9142	104	TCGA-05-4244	32	0	0.00178029	1.88524e-05						1905	28	AA00050	41	0	0.371747	0.0148014
	9143	104	TCGA-05-4244	33	0	1.69387e-05	5.89123e-13						1906	28	AA00050	42	0	0.279835	0.000280379
	9144	104	TCGA-05-4244	34	0	2.23823e-05	0.000333351						1907	28	AA00050	43	0	0.43267	0.0156043
	9145	104	TCGA-05-4244	35	0	3.16736e-08	2.19044e-09						1908	28	AA00050	45	0	0.0346906	2.28862e-05
	9146	104	TCGA-05-4244	36	0	0.000964208	0.00014011						1909	28	AA00050	46	0	0.591756	0.00140172
	9147	104	TCGA-05-4244	37	0	2.1965e-05	2.97122e-07						1910	28	AA00050	47	0	0.150621	0.00175942
	9148	104	TCGA-05-4244	38	0	0.0128043	0.000134948						1911	28	AA00050	48	0	0.208355	0.00388231
	9149	104	TCGA-05-4244	39	0	4.07681e-06	4.92597e-06						1912	28	AA00050	49	0	0.0775398	4.11212e-06
	9150	104	TCGA-05-4244	40	0	1.74289e-05	6.30131e-10						1913	28	AA00050	50	0	0.0440132	1.3548e-08
	9151	104	TCGA-05-4244	41	0	0.000107606	0.000273627						1914	28	AA00050	54	0	0.514757	0.00336887
	9152	104	TCGA-05-4244	42	0	0.000424792	1.71069e-06						1915	28	AA00050	56	0	0.359875	0.127218
	9153	104	TCGA-05-4244	43	0	0.0032093	0.000115504						1916	28	AA00050	57	0	0.254131	0.00192164
	9154	104	TCGA-05-4244	44	0	0.0889232	0.00328856						1917	28	AA00050	58	0	0.152978	7.28462e-05
	9155	104	TCGA-05-4244	45	0	6.6541e-06	4.10262e-07						1918	28	AA00050	60	0	0.0387449	4.15424e-05
	9156	104	TCGA-05-4244	46	0	1.70437e-06	1.29467e-06						1919	28	AA00050	62	0	0.195513	2.27404e-05
	9157	104	TCGA-05-4244	47	0	0.000200775	3.33894e-08						1920	28	AA00050	64	0	0.0114343	0.00257243
	9158	104	TCGA-05-4244	48	0	6.353e-08	6.214e-11						1921	28	AA00050	65	0	0.268891	0.0011237
	9159	104	TCGA-05-4244	49	0	0.00499166	4.05808e-05						1922	28	AA00050	68	0	0.0394663	7.73739e-06
	9160	104	TCGA-05-4244	50	0	0.000524654	7.95079e-09						1923	28	AA00050	70	0	0.469429	0.047345
	9161	104	TCGA-05-4244	51	0	0.0233798	0.000400367						1924	28	AA00050	71	0	0.0946043	1.92405e-05
	9162	104	TCGA-05-4244	52	0	3.55497e-10	1.84826e-09						1925	28	AA00050	72	0	0.183607	0.00393462
	9163	104	TCGA-05-4244	53	0	4.45828e-05	4.352e-07						1926	28	AA00050	75	0	0.517052	0.0262231
	9164	104	TCGA-05-4244	54	0	0.00188776	1.11868e-06						1927	28	AA00050	76	0	0.0791582	3.26509e-06
	9165	104	TCGA-05-4244	55	0	4.52754e-05	8.32101e-05						1928	28	AA00050	77	0	0.138716	4.62466e-06
	9166	104	TCGA-05-4244	56	0	0.000378951	5.47503e-07						1929	28	AA00050	78	0	0.470149	0.00349938
	9167	104	TCGA-05-4244	57	0	1.72996e-05	9.73925e-13						1930	28	AA00050	80	0	0.143611	0.0212941
	9168	104	TCGA-05-4244	58	0	8.60782e-07	0.000555108						1931	28	AA00050	83	0	0.200742	9.41769e-05
	9169	104	TCGA-05-4244	59	0	0.000671037	1.5741e-06						1932	28	AA00050	84	0	0.140376	1.78109e-08
	9170	104	TCGA-05-4244	60	0	0.128053	2.87736e-10						1933	28	AA00050	85	0	0.631585	0.01073
	9171	104	TCGA-05-4244	61	0	0.00103349	8.81723e-07						1934	28	AA00050	88	0	0.513329	0.0234646
	9172	104	TCGA-05-4244	62	0	0.000598401	3.07238e-07						1935	28	AA00050	89	0	0.171528	0.00105074
	9173	104	TCGA-05-4244	63	0	0.0042076	1.7869e-07						1936	28	AA00050	91	0	0.599465	0.00115805
	9174	104	TCGA-05-4244	64	0	8.27113e-06	4.32609e-10						1937	28	AA00050	94	0	0.298904	0.00247794
	9175	104	TCGA-05-4244	65	0	1.68144e-06	4.19621e-07						1938	28	AA00050	95	0	0.581879	0.00201646
	9176	104	TCGA-05-4244	66	0	4.56072e-06	3.37835e-07						1939	28	AA00050	98	0	0.157789	0.00164581
	9177	104	TCGA-05-4244	67	0	0.000644366	1.45679e-11						1940	29	AA00107	0	0	0.0718545	0.00981491
	9178	104	TCGA-05-4244	68	0	0.0327119	0.000108278						1941	29	AA00107	1	0	0.217571	0.000884725
	9179	104	TCGA-05-4244	69	0	8.62614e-07	0.000500633						1942	29	AA00107	2	0	0.172879	0.0173337
	9180	104	TCGA-05-4244	70	0	1.67531e-06	0.000297357						1943	29	AA00107	3	0	0.257948	0.00401369
	9181	104	TCGA-05-4244	71	0	2.04143e-05	4.17275e-09						1944	29	AA00107	4	0	0.210402	0.0509003
	9182	104	TCGA-05-4244	72	0	3.8555e-05	3.36928e-05						1945	29	AA00107	5	0	0.365176	0.500748
	9183	104	TCGA-05-4244	73	0	4.06739e-06	1.40966e-10						1946	29	AA00107	6	0	0.150074	0.00616468
	9184	104	TCGA-05-4244	74	0	0.000311911	0.000191229						1947	29	AA00107	7	0	0.385937	0.1222
	9185	104	TCGA-05-4244	75	0	2.09363e-08	3.92943e-11						1948	29	AA00107	8	0	0.306668	0.0137389
	9186	104	TCGA-05-4244	76	0	1.61629e-05	1.58838e-10						1949	29	AA00107	9	0	0.194122	0.000546554
	9187	104	TCGA-05-4244	77	0	0.0262215	0.0163174						1950	29	AA00107	10	0	0.0895186	0.00995517
	9188	104	TCGA-05-4244	78	0	0.000145118	4.93557e-06						1951	29	AA00107	11	0	0.226132	0.151825
	9189	104	TCGA-05-4244	79	0	0.146428	0.000543042						1952	29	AA00107	12	0	0.0990568	0.000574364
	9190	104	TCGA-05-4244	80	0	0.00404006	5.67373e-05						1953	29	AA00107	13	0	0.202477	0.0251791
	9191	104	TCGA-05-4244	81	0	8.01027e-06	7.72338e-07						1954	29	AA00107	14	0	0.206765	0.0736539
	9192	104	TCGA-05-4244	82	0	2.00263e-05	5.87754e-07						1955	29	AA00107	15	0	0.0800027	0.00578664
	9193	104	TCGA-05-4244	83	0	0.000822156	1.22811e-05						1956	29	AA00107	16	0	0.110473	0.000700979
	9194	104	TCGA-05-4244	84	0	0.000648503	2.11253e-05						1957	29	AA00107	17	0	0.207314	0.0724805
	9195	104	TCGA-05-4244	85	0	3.45152e-05	0.00711879						1958	29	AA00107	18	0	0.122148	0.495593
	9196	104	TCGA-05-4244	86	0	4.15384e-06	5.27276e-10						1959	29	AA00107	19	0	0.146937	0.0122769
	9197	104	TCGA-05-4244	88	0	0.000174563	1.77018e-06						1960	29	AA00107	20	0	0.4434	0.0485627
	9198	104	TCGA-05-4244	89	0	7.97411e-06	6.4424e-05						1961	29	AA00107	21	0	0.133343	0.115125
	9199	104	TCGA-05-4244	90	0	8.96793e-05	2.78029e-06						1962	29	AA00107	22	0	0.061121	0.0154333
	9200	104	TCGA-05-4244	91	0	0.000106556	0.000136222						1963	29	AA00107	23	0	0.238418	0.0353438
	9201	104	TCGA-05-4244	92	0	0.000832134	0.000300221						1964	29	AA00107	24	0	0.135935	0.00868189
	9202	104	TCGA-05-4244	93	0	0.00355807	6.55369e-06						1965	29	AA00107	25	0	0.45248	0.370091
	9203	104	TCGA-05-4244	94	0	9.1399e-05	3.24454e-06						1966	29	AA00107	26	0	0.210172	0.000541627
	9204	104	TCGA-05-4244	95	0	0.0191875	0.00956382						1967	29	AA00107	27	0	0.113395	0.0682809
	9205	104	TCGA-05-4244	96	0	0.00770532	0.0190391						1968	29	AA00107	28	0	0.0299446	0.00176869
	9206	104	TCGA-05-4244	97	0	6.14153e-05	2.69096e-05						1969	29	AA00107	30	0	0.0525502	0.00933764
	9207	104	TCGA-05-4244	98	0	0.000257156	1.36802e-06						1970	29	AA00107	31	0	0.164944	0.00607115
	9208	104	TCGA-05-4244	99	0	7.07346e-05	3.41716e-08						1971	29	AA00107	32	0	0.287617	0.0309544
	9384	107	TCGA-50-6594	0	0	0.361298	0.00626534						1972	29	AA00107	33	0	0.398113	0.0535845
	9385	107	TCGA-50-6594	1	0	0.0820331	0.00154632						1973	29	AA00107	34	0	0.0485208	0.021788
	9386	107	TCGA-50-6594	2	0	0.0972094	0.00161461						1974	29	AA00107	35	0	0.193154	0.0230268
	9387	107	TCGA-50-6594	3	0	0.0619044	0.000259844						1975	29	AA00107	36	0	0.293798	0.0158801
	9388	107	TCGA-50-6594	4	0	0.159325	0.00296472						1976	29	AA00107	37	0	0.20312	0.000705141
	9389	107	TCGA-50-6594	5	0	0.163819	0.0127444						1977	29	AA00107	38	0	0.379083	0.858633
	9390	107	TCGA-50-6594	6	0	0.0218756	0.00248672						1978	29	AA00107	39	0	0.142988	0.00285199
	9391	107	TCGA-50-6594	7	0	0.0866366	0.000154875						1979	29	AA00107	40	0	0.286039	0.47667
	9392	107	TCGA-50-6594	8	0	0.397085	0.0467896						1980	29	AA00107	41	0	0.0595367	0.000844578
	9393	107	TCGA-50-6594	9	0	0.0653095	0.000224915						1981	29	AA00107	42	0	0.25889	0.000507969
	9394	107	TCGA-50-6594	10	0	0.0736535	0.00316368						1982	29	AA00107	43	0	0.168511	0.0679832
	9395	107	TCGA-50-6594	11	0	0.106173	0.00384617						1983	29	AA00107	44	0	0.30686	0.0316143
	9396	107	TCGA-50-6594	12	0	0.0261169	5.61045e-06						1984	29	AA00107	45	0	0.144431	0.029047
	9397	107	TCGA-50-6594	13	0	0.205727	0.00104488						1985	29	AA00107	46	0	0.070465	0.0112519
	9398	107	TCGA-50-6594	14	0	0.0978057	0.00136398						1986	29	AA00107	47	0	0.124808	0.000868903
	9399	107	TCGA-50-6594	15	0	0.0468975	0.00469542						1987	29	AA00107	48	0	0.0752866	0.0382842
	9400	107	TCGA-50-6594	16	0	0.00400595	0.000246255						1988	29	AA00107	49	0	0.356653	0.00027262
	9401	107	TCGA-50-6594	17	0	0.0427745	0.000473025						1989	29	AA00107	50	0	0.102084	0.0196814
	9402	107	TCGA-50-6594	18	0	0.045888	0.000962379						1990	29	AA00107	51	0	0.126821	0.00263377
	9403	107	TCGA-50-6594	19	0	0.0146466	9.3936e-05						1991	29	AA00107	52	0	0.312984	0.0243091
	9404	107	TCGA-50-6594	20	0	0.0107061	1.03942e-05						1992	29	AA00107	53	0	0.202212	0.00112286
	9405	107	TCGA-50-6594	21	0	0.260964	0.00681293						1993	29	AA00107	54	0	0.134787	0.0520382
	9406	107	TCGA-50-6594	22	0	0.124291	0.0111711						1994	29	AA00107	55	0	0.076156	0.00499466
	9407	107	TCGA-50-6594	23	0	0.0626171	0.000435174						1995	29	AA00107	56	0	0.199912	0.00713948
	9408	107	TCGA-50-6594	24	0	0.0641629	0.00268066						1996	29	AA00107	57	0	0.298084	0.338955
[truncated: 34,403 more rows]

## Sheet: Supplementary Figure 5
Supplementary Figure 5
	Eccentricity-ADC
		Number of cells	Mean	Standard Deviation	Minima	Maxima	Centre	Bounds of box	Whiskers	Percentile
										[25, 50,75]
	tumor-tumor	30768	0.715285	0.157137	0	1	0.727654	(0.620989128947258, 0.8343187570571899)	(0.30100807547569275, 1.0)	[0.62098913 0.73894325 0.83431876]
	tumor-stroma	24996	0.792136	0.153669	0	1	0.809885	(0.708588495850563, 0.9111818969249725)	(0.4049246311187744, 1.0)	[0.7085885 0.8281312 0.9111819]
	tumor-lymphocyte	38497	0.686675	0.158749	0	1	0.695852	(0.5855439305305481, 0.8061606884002686)	(0.2552061378955841, 1.0)	[0.58554393 0.70605248 0.80616069]
	stroma-stroma	5848	0.712756	0.153204	0	1	0.722518	(0.616139829158783, 0.8288968950510025)	(0.29710865020751953, 1.0)	[0.61613983 0.73348007 0.8288969 ]
	stroma-lymphocyte	2091	0.720632	0.158009	0	1	0.733958	(0.6260397136211395, 0.8418769836425781)	(0.30429404973983765, 1.0)	[0.62603971 0.74565601 0.84187698]
	lymphocyte-lymphocyte	667	0.743433	0.149773	0.195369	0.97896	0.756523	(0.6488850116729736, 0.8641618192195892)	(0.3309749662876129, 0.9789600372314453)	[0.64888501 0.76791936 0.86416182]
	Eccentricity-SCC
		Number of cells	Mean	Standard Deviation	Minima	Maxima	Centre	Bounds of box	Whiskers	Percentile
										[25, 50,75]
	tumor-tumor	21828	0.724567	0.151364	0	1	0.737505	(0.6343530863523483, 0.8406571596860886)	(0.3249388635158539, 1.0)	[0.63435309 0.74850875 0.84065716]
	tumor-stroma	15440	0.818037	0.144055	0	1	0.837042	(0.7467590272426605, 0.9273254871368408)	(0.4762132167816162, 1.0)	[0.74675903 0.85849565 0.92732549]
	tumor-lymphocyte	21613	0.679579	0.15488	0	1	0.690208	(0.5837147235870361, 0.7967019081115723)	(0.2643505334854126, 1.0)	[0.58371472 0.70248461 0.79670191]
	stroma-stroma	2200	0.711681	0.152006	0.0651597	0.987265	0.725176	(0.623967245221138, 0.8263852298259735)	(0.32164663076400757, 0.9872651696205139)	[0.62396725 0.74067709 0.82638523]
	stroma-lymphocyte	1005	0.713957	0.148679	0.19058	0.98427	0.724185	(0.620339572429657, 0.8280302286148071)	(0.34475210309028625, 0.9842700958251953)	[0.62033957 0.73834276 0.82803023]
	lymphocyte-lymphocyte	1059	0.713293	0.157474	0	0.98684	0.724712	(0.6182488203048706, 0.8311761617660522)	(0.30087366700172424, 0.986839771270752)	[0.61824882 0.74277741 0.83117616]
	Solidity-ADC
		Number of cells	Mean	Standard Deviation	Minima	Maxima	Centre	Bounds of box	Whiskers	Percentile
										[25, 50,75]
	tumor-tumor	30768	0.96193	0.027112	0.60221	1	0.966631	(0.9560810923576355, 0.9771815836429596)	(0.9244444966316223, 1.0)	[0.95608109 0.96943235 0.97718158]
	tumor-stroma	24996	0.945306	0.0403794	0.405594	1	0.951639	(0.9325658082962036, 0.9707112908363342)	(0.8753994107246399, 1.0)	[0.93256581 0.95705521 0.97071129]
	tumor-lymphocyte	38497	0.963678	0.025844	0.485714	1	0.967694	(0.9581152200698853, 0.9772727489471436)	(0.9293850064277649, 1.0)	[0.95811522 0.96928328 0.97727275]
	stroma-stroma	5848	0.957447	0.0294824	0.641189	1	0.961929	(0.9495798349380493, 0.9742777645587921)	(0.9125475287437439, 1.0)	[0.94957983 0.96428573 0.97427776]
	stroma-lymphocyte	2091	0.954405	0.0351022	0.588235	1	0.960145	(0.9462726712226868, 0.9740173518657684)	(0.9047619104385376, 1.0)	[0.94627267 0.96428573 0.97401735]
	lymphocyte-lymphocyte	667	0.945114	0.0490544	0.600583	1	0.954518	(0.9361790120601654, 0.9728566706180573)	(0.8837209343910217, 1.0)	[0.93617901 0.96078432 0.97285667]
	Solidity-SCC
		Number of cells	Mean	Standard Deviation	Minima	Maxima	Centre	Bounds of box	Whiskers	Percentile
										[25, 50,75]
	tumor-tumor	21828	0.964165	0.0222871	0.618585	1	0.967876	(0.9583333730697632, 0.977419376373291)	(0.9297124743461609, 1.0)	[0.95833337 0.97016722 0.97741938]
	tumor-stroma	15440	0.942195	0.0388764	0.629464	1	0.94784	(0.9274268299341202, 0.9682539701461792)	(0.8662281036376953, 1.0)	[0.92742683 0.9537037 0.96825397]
	tumor-lymphocyte	21613	0.966835	0.0186805	0.716049	1	0.968792	(0.9595959782600403, 0.9779874682426453)	(0.9320197105407715, 1.0)	[0.95959598 0.9699074 0.97798747]
	stroma-stroma	2200	0.959422	0.0248255	0.654321	1	0.96299	(0.9509804248809814, 0.9750000238418579)	(0.9150943756103516, 1.0)	[0.95098042 0.96409288 0.97500002]
	stroma-lymphocyte	1005	0.958676	0.0276094	0.674948	1	0.962973	(0.9513422846794128, 0.9746031761169434)	(0.9166666865348816, 1.0)	[0.95134228 0.96551728 0.97460318]
	lymphocyte-lymphocyte	1059	0.953441	0.0342134	0.745675	1	0.957689	(0.94017094373703, 0.9752066135406494)	(0.8877755999565125, 1.0)	[0.94017094 0.96202534 0.97520661]
	Parallelism-ADC
		Number of cells	Mean	Standard Deviation	Minima	Maxima	Centre	Bounds of box	Whiskers	Percentile
										[25, 50,75]
	tumor-tumor	151038	0.701671	0.296411	1.45261e-05	1	0.725082	(0.4896688163280487, 0.960494339466095)	(1.4526109225698747e-05, 1.0)	[0.48966882 0.81235117 0.96049434]
	tumor-stroma	37198	0.686494	0.302725	5.02671e-05	1	0.707687	(0.4577854350209236, 0.9575877487659454)	(5.0267131882719696e-05, 1.0)	[0.45778544 0.79033729 0.95758775]
	tumor-lymphocyte	45847	0.681662	0.302416	1.25897e-05	1	0.702649	(0.45295290648937225, 0.9523459672927856)	(1.258966040040832e-05, 1.0)	[0.45295291 0.78170997 0.95234597]
	stroma-stroma	77588	0.738252	0.287969	1.04216e-05	1	0.769205	(0.5648814737796783, 0.9735278934240341)	(1.0421587830933277e-05, 1.0)	[0.56488147 0.86331192 0.97352789]
	stroma-lymphocyte	71647	0.705062	0.295765	3.13715e-05	1	0.727943	(0.49396809935569763, 0.9619181752204895)	(3.137153908028267e-05, 1.0)	[0.4939681 0.81540507 0.96191818]
	lymphocyte-lymphocyte	181598	0.681373	0.301473	1.28225e-05	1	0.702006	(0.4525686353445053, 0.9514427781105042)	(1.282245011680061e-05, 1.0)	[0.45256864 0.78157389 0.95144278]
	Parallelism-SCC
		Number of cells	Mean	Standard Deviation	Minima	Maxima	Centre	Bounds of box	Whiskers	Percentile
										[25, 50,75]
	tumor-tumor	132003	0.718978	0.293176	5.0554e-05	1	0.745788	(0.5236726403236389, 0.9679024517536163)	(5.055403380538337e-05, 1.0)	[0.52367264 0.83728468 0.96790245]
	tumor-stroma	14717	0.70695	0.299331	0.000384641	1	0.733656	(0.5014438629150391, 0.9658672213554382)	(0.00038464111275970936, 0.9999999403953552)	[0.50144386 0.82293987 0.96586722]
	tumor-lymphocyte	24741	0.680127	0.300801	9.91208e-05	1	0.70203	(0.45273128151893616, 0.9513278603553772)	(9.912080713547766e-05, 1.0)	[0.45273128 0.77650005 0.95132786]
	stroma-stroma	57686	0.770104	0.272985	8.38271e-05	1	0.809072	(0.6374616026878357, 0.9806832820177078)	(0.12263847887516022, 1.0)	[0.6374616 0.89611205 0.98068328]
	stroma-lymphocyte	44539	0.710777	0.293223	0.000140204	1	0.736982	(0.5115725696086884, 0.962391197681427)	(0.00014020434173289686, 1.0)	[0.51157257 0.82346863 0.9623912 ]
	lymphocyte-lymphocyte	101022	0.690087	0.299378	3.82857e-16	1	0.71247	(0.4704309180378914, 0.9545087814331055)	(3.82856880455694e-16, 1.0)	[0.47043092 0.79448533 0.95450878]
	Closeness-ADC
		Number of cells	Mean	Standard Deviation	Minima	Maxima	Centre	Bounds of box	Whiskers	Percentile
										[25, 50,75]
	tumor-tumor	151038	0.0182643	0.00869881	0.00313217	0.318165	0.0172659	(0.012379925698041916, 0.022151963785290718)	(0.003132173093035817, 0.03680489584803581)	[0.01237993 0.01601556 0.02215196]
	tumor-stroma	37198	0.0174885	0.00929753	0.0040364	0.36974	0.0160668	(0.011754249455407262, 0.020379444118589163)	(0.004036397207528353, 0.033299438655376434)	[0.01175425 0.01495433 0.02037944]
	tumor-lymphocyte	45847	0.0189068	0.00975846	0.00403081	0.211737	0.0174339	(0.012571411207318306, 0.022296431474387646)	(0.004030807409435511, 0.03688235208392143)	[0.01257141 0.01618025 0.02229643]
	stroma-stroma	77588	0.0189952	0.0100029	0.00338301	0.25771	0.017465	(0.012636952102184296, 0.022292993497103453)	(0.003383007599040866, 0.03676402196288109)	[0.01263695 0.01626566 0.02229299]
	stroma-lymphocyte	71647	0.0210311	0.0116537	0.0034759	0.853484	0.0194015	(0.013966310769319534, 0.024836757220327854)	(0.003475900273770094, 0.041142258793115616)	[0.01396631 0.01804964 0.02483676]
	lymphocyte-lymphocyte	181598	0.0252361	0.0115334	0.00401099	0.400207	0.0239939	(0.017163873184472322, 0.03082383656874299)	(0.004010991659015417, 0.051312949508428574)	[0.01716387 0.02222931 0.03082384]
	Closeness-SCC
		Number of cells	Mean	Standard Deviation	Minima	Maxima	Centre	Bounds of box	Whiskers	Percentile
										[25, 50,75]
	tumor-tumor	132003	0.0177794	0.00737301	0.00288758	0.0785996	0.0169501	(0.012553626671433449, 0.021346572786569595)	(0.0028875761199742556, 0.03453189507126808)	[0.01255363 0.0158719 0.02134657]
	tumor-stroma	14717	0.0149495	0.00640978	0.00297426	0.0752635	0.0140595	(0.010846340097486973, 0.017272615805268288)	(0.002974256407469511, 0.026907145977020264)	[0.01084634 0.01338198 0.01727262]
	tumor-lymphocyte	24741	0.0174657	0.00793646	0.00242247	0.0823496	0.0163298	(0.012204080820083618, 0.020455610007047653)	(0.002422466641291976, 0.03283144161105156)	[0.01220408 0.01524733 0.02045561]
	stroma-stroma	57686	0.0178375	0.00879532	0.00356307	0.0953623	0.0165222	(0.012039578519761562, 0.021004769951105118)	(0.003563070436939597, 0.03445016220211983)	[0.01203958 0.01541098 0.02100477]
	stroma-lymphocyte	44539	0.02005	0.00977893	0.0034639	0.105813	0.0185933	(0.013479365967214108, 0.02370721846818924)	(0.003463903209194541, 0.03904567286372185)	[0.01347937 0.01733997 0.02370722]
	lymphocyte-lymphocyte	101022	0.0249247	0.0124452	0.00139227	0.116296	0.0232442	(0.016341006383299828, 0.03014743933454156)	(0.0013922705547884107, 0.050846535712480545)	[0.01634101 0.02141012 0.03014744]

## Sheet: Supplementary Figure 7
Supplementary Figure 7
	Area
		Number of cells	Mean	Standard Deviation	Minima	Maxima	Centre	Bounds of box	Whiskers	Percentile
										[25, 50,75]
	stratum basale	10502	0.00084438	0.00122511	-0.00376339	0.012049	0.00062655	(0.00011663067743938882, 0.0011364696838427335)	(-0.0012791412882506847, 0.0026608449406921864)	[0.00011663 0.000378 0.00113647]
	stratum corneum	525	-0.000278538	0.00151854	-0.0140841	0.0065349	-0.000121898	(-0.00026685759075917304, 2.3061349565978162e-05)	(-0.0006991935078985989, 0.00040501393959857523)	[-2.66857591e-04 -7.55902511e-05 2.30613496e-05]
	other strata	7019	0.000169426	0.000618043	-0.00422275	0.00736048	9.31651e-05	(-4.6882612878107466e-05, 0.00023321287881117314)	(-0.0004640310653485358, 0.0006512285908684134)	[-4.68826129e-05 2.42058595e-05 2.33212879e-04]
	non-epithelium	7966	4.06871e-05	0.000240706	-0.00211771	0.00470633	3.87628e-06	(0.0, 7.75256626184273e-06)	(-1.1578730664041359e-05, 1.9312212316435762e-05)	[0.00000000e+00 0.00000000e+00 7.75256626e-06]
	parallelism
		Number of cells	Mean	Standard Deviation	Minima	Maxima	Centre	Bounds of box	Whiskers	Percentile
										[25, 50,75]
	basale-basale	74266	0.000374345	0.00117973	-0.00518312	0.0200033	0.000120205	(-5.79634743189672e-05, 0.0002983731610584073)	(-0.0005923922290094197, 0.0008327084360644221)	[-5.79634743e-05 7.19262744e-06 2.98373161e-04]
	basale-other strata	4971	-0.000718403	0.00137214	-0.018316	0.00389208	-0.000445422	(-0.0008351210271939635, -5.5723750847391784e-05)	(-0.00200000056065619, 0.001057804562151432)	[-8.35121027e-04 -2.20786140e-04 -5.57237508e-05]
	other strata-other strata	47392	-0.000529487	0.00124197	-0.0658614	0.0112491	-0.000321849	(-0.0006122637132648379, -3.14340359182097e-05)	(-0.001482627005316317, 0.0008375616162084043)	[-6.12263713e-04 -1.60680764e-04 -3.14340359e-05]
	closeness
		Number of cells	Mean	Standard Deviation	Minima	Maxima	Centre	Bounds of box	Whiskers	Percentile
										[25, 50,75]
	basale-basale	74266	-0.000182534	0.000503048	-0.0103301	0.00665353	-0.000102735	(-0.00022158534557092935, 1.6114741811179556e-05)	(-0.0005780363571830094, 0.00037242635153234005)	[-2.21585346e-04 -2.54340493e-05 1.61147418e-05]
	basale-other strata	4971	-4.2135e-06	0.000982182	-0.0117239	0.0154549	5.50097e-05	(-3.858925629174337e-05, 0.00014860858209431171)	(-0.00031774555100128055, 0.00042905338341370225)	[-3.85892563e-05 2.68500735e-05 1.48608582e-04]
	other strata-other strata	47392	-7.0048e-06	0.000719146	-0.0201522	0.0230548	-8.23418e-06	(-0.00011013099356205203, 9.366262383991852e-05)	(-0.00041580962715670466, 0.00039917929098010063)	[-1.10130994e-04 9.82731308e-07 9.36626238e-05]

## Sheet: Supplementary Figure 8
Supplementary Figure 8
	Area Low Risk
		Number of cells	Mean	Standard Deviation	Minima	Maxima	Centre	Bounds of box	Whiskers	Percentile
										[25, 50,75]
	stratum basale	2657	0.42894	0.951889	-1.65016	8.67576	0.371054	(-0.279938280582428, 1.0220460891723633)	(-1.6501624584197998, 2.944392204284668)	[-0.27993828 0.31483364 1.02204609]
	stratum corneum	128	-0.782843	0.474546	-1.49585	0.846794	-0.858232	(-1.1379762291908264, -0.5784874111413956)	(-1.495847463607788, 0.18300673365592957)	[-1.13797623 -0.91580912 -0.57848741]
	other strata	1659	0.588423	1.08431	-1.40434	5.98029	0.517808	(-0.24736927449703217, 1.2829857468605042)	(-1.404344081878662, 3.575610399246216)	[-0.24736927 0.47069955 1.28298575]
	non-epithelium	3431	-0.646998	0.505383	-1.65482	2.52953	-0.724854	(-0.977845311164856, -0.47186270356178284)	(-1.6548151969909668, 0.28614190220832825)	[-0.97784531 -0.79251224 -0.4718627 ]
	Area High Risk
		Number of cells	Mean	Standard Deviation	Minima	Maxima	Centre	Bounds of box	Whiskers	Percentile
										[25, 50,75]
	stratum basale	5341	0.243977	0.815353	-1.66645	5.05828	0.196189	(-0.38229796290397644, 0.7746768593788147)	(-1.6664469242095947, 2.467489242553711)	[-0.38229796 0.10623696 0.77467686]
	stratum corneum	371	-0.430882	0.738581	-1.41287	3.98117	-0.513931	(-0.9452763199806213, -0.0825856663286686)	(-1.4128741025924683, 1.197298288345337)	[-0.94527632 -0.61958635 -0.08258567]
	other strata	3001	0.59541	1.13203	-1.47026	5.81046	0.50986	(-0.3086300194263458, 1.3283497095108032)	(-1.4702575206756592, 3.749311685562134)	[-0.30863002 0.43270236 1.32834971]
	non-epithelium	3249	-0.557104	0.615175	-1.66645	4.91637	-0.654094	(-0.9724171757698059, -0.335770845413208)	(-1.6664469242095947, 0.6172600388526917)	[-0.97241718 -0.72427243 -0.33577085]
	Parallelism Low Risk
		Number of cells	Mean	Standard Deviation	Minima	Maxima	Centre	Bounds of box	Whiskers	Percentile
										[25, 50,75]
	basale-basale	18213	0.780741	0.269237	0.000698977	1	0.821638	(0.659888505935669, 0.9833865165710449)	(0.17465075850486755, 1.0)	[0.65988851 0.90639716 0.98338652]
	basale-other strata	1368	0.75963	0.279703	0.00427699	1	0.795278	(0.6113512814044952, 0.9792037755250931)	(0.059949878603219986, 1.0)	[0.61135128 0.89037231 0.97920378]
	other strata-other strata	10770	0.787539	0.276039	0.000757867	1	0.830966	(0.6738221198320389, 0.9881091713905334)	(0.20284110307693481, 1.0)	[0.67382212 0.92793071 0.98810917]
	Parallelism High Risk
		Number of cells	Mean	Standard Deviation	Minima	Maxima	Centre	Bounds of box	Whiskers	Percentile
										[25, 50,75]
	basale-basale	39090	0.790997	0.260999	0.000118329	1	0.832759	(0.6817268282175064, 0.9837902933359146)	(0.2286531776189804, 1.0)	[0.68172683 0.91414705 0.98379029]
	basale-other strata	2073	0.793299	0.262048	0.000567428	1	0.836408	(0.6871075630187988, 0.9857078790664673)	(0.2423618882894516, 1.0)	[0.68710756 0.91649365 0.98570788]
	other strata-other strata	19825	0.825889	0.2543	0.000554277	1	0.881032	(0.770036518573761, 0.9920284152030945)	(0.4374830424785614, 1.0)	[0.77003652 0.95323771 0.99202842]
	Closeness Low Risk
		Number of cells	Mean	Standard Deviation	Minima	Maxima	Centre	Bounds of box	Whiskers	Percentile
										[25, 50,75]
	basale-basale	18213	0.0200886	0.0177906	0.00526945	1	0.0189896	(0.014076825231313705, 0.023902416229248047)	(0.005269448738545179, 0.03863171488046646)	[0.01407683 0.01783571 0.02390242]
	basale-other strata	1368	0.0150882	0.00609565	0.0046773	0.0507284	0.0143647	(0.010742349782958627, 0.017986984457820654)	(0.004677304066717625, 0.02877647988498211)	[0.01074235 0.01375483 0.01798698]
	other strata-other strata	10770	0.014119	0.0213141	0.002898	1	0.0126622	(0.008686642162501812, 0.016637765802443027)	(0.002898001577705145, 0.02855045534670353)	[0.00868664 0.01192545 0.01663777]
	Closeness High Risk
		Number of cells	Mean	Standard Deviation	Minima	Maxima	Centre	Bounds of box	Whiskers	Percentile
										[25, 50,75]
	basale-basale	39090	0.0222537	0.0179964	0.00517556	1	0.0211945	(0.01587688596919179, 0.026512131094932556)	(0.005175560712814331, 0.04245518147945404)	[0.01587689 0.02010565 0.02651213]
	basale-other strata	2073	0.0165519	0.00614908	0.00477266	0.0495135	0.0158331	(0.01213926263153553, 0.019526895135641098)	(0.004772658925503492, 0.030598348006606102)	[0.01213926 0.01527432 0.0195269 ]
	other strata-other strata	19825	0.0138804	0.0121164	0.00138417	0.738088	0.012773	(0.009166904725134373, 0.016379036009311676)	(0.0013841650215908885, 0.02719256654381752)	[0.0091669 0.01197271 0.01637904]

## Sheet: Supplementary Figure 10
Supplementary Figure 10
	Eccentricity
		Number of cells	Mean	Standard Deviation	Minima	Maxima	Centre	Bounds of box	Whiskers	Percentile
										[25, 50,75]
	tumor	1401073	2.19436e-05	0.000100447	-0.00332959	0.0224352	9.42274e-06	(3.7978651334924507e-07, 1.846568557084538e-05)	(-2.6742131012724712e-05, 4.559412627713755e-05)	[3.79786513e-07 4.61317677e-06 1.84656856e-05]
	stroma	1196490	7.37498e-05	0.000369653	-0.00646648	0.0340505	2.81488e-05	(7.51206385984915e-07, 5.5546369367220905e-05)	(-8.143979357555509e-05, 0.00013773614773526788)	[7.51206386e-07 1.20912705e-05 5.55463694e-05]
	lymphocyte	1310500	3.65844e-05	0.00026187	-0.018564	0.0241781	1.69799e-05	(4.8372907457405745e-08, 3.391141217434779e-05)	(-5.0743627070914954e-05, 8.470465400023386e-05)	[4.83729075e-08 7.09618234e-06 3.39114122e-05]
	Parallelism
		Number of cells	Mean	Standard Deviation	Minima	Maxima	Centre	Bounds of box	Whiskers	Percentile
										[25, 50,75]
	tumor-tumor	6729252	-6.30469e-06	4.81378e-05	-0.00989148	0.00288852	-1.68993e-06	(-3.577551069611218e-06, 1.976833559069746e-07)	(-9.240287909051403e-06, 5.860489181941375e-06)	[-3.57755107e-06 -5.04040287e-07 1.97683356e-07]
	tumor-stroma	1778108	-3.29829e-05	0.000211852	-0.0385764	0.0121573	-1.20723e-05	(-2.3988435714272782e-05, -1.5612734927117344e-07)	(-5.973606675979681e-05, 3.5591987398220226e-05)	[-2.39884357e-05 -4.92795289e-06 -1.56127349e-07]
	stroma-stroma	3910349	1.31112e-05	0.000250777	-0.0481846	0.0393168	6.85089e-06	(-3.361993776707095e-06, 1.7063779523596168e-05)	(-3.400062269065529e-05, 4.77023895655293e-05)	[-3.36199378e-06 1.68513770e-06 1.70637795e-05]
	stroma-lymphocyte	3035992	6.26893e-06	0.000112284	-0.00790168	0.0276693	6.06295e-07	(-2.804856706006831e-06, 4.017446030957217e-06)	(-1.3038067663728725e-05, 1.425087612005882e-05)	[-2.80485671e-06 -1.92416563e-08 4.01744603e-06]
	Closeness
		Number of cells	Mean	Standard Deviation	Minima	Maxima	Centre	Bounds of box	Whiskers	Percentile
										[25, 50,75]
	tumor-tumor	6729252	1.50339e-05	8.39508e-05	-0.0025386	0.0190144	4.05881e-06	(2.6736680425187842e-08, 8.090875780908391e-06)	(-1.2069376680301502e-05, 2.018699888139963e-05)	[2.67366804e-08 1.42046787e-06 8.09087578e-06]
	tumor-stroma	1778108	-7.18102e-06	0.000108213	-0.00975497	0.0146112	-2.98048e-06	(-8.053360943449661e-06, 2.0924105115227576e-06)	(-2.3271662939805537e-05, 1.7311060219071805e-05)	[-8.05336094e-06 -8.35385634e-07 2.09241051e-06]
	stroma-stroma	3910349	-2.12707e-05	0.000141103	-0.0276907	0.0188008	-7.25947e-06	(-1.4367436961038038e-05, -1.515051479827889e-07)	(-3.5691271477844566e-05, 2.117214899044484e-05)	[-1.43674370e-05 -3.14385852e-06 -1.51505148e-07]
	stroma-lymphocyte	3035992	-1.43873e-05	0.000116266	-0.0242373	0.0113965	-4.41983e-06	(-9.21344940252311e-06, 3.737877420917357e-07)	(-2.3594131562276743e-05, 1.4754246876691468e-05)	[-9.21344940e-06 -1.61203400e-06 3.73787742e-07]

[truncated: 1 more sheets: Supplementary Figure 11]
